# Supplementary material for: Wireless ear EEG to monitor drowsiness
Source: Nat Commun. 2024 Aug 2;15:6520. doi: 10.1038/s41467-024-48682-7 (PMC11297174; doi:10.1038/s41467-024-48682-7)
Supplement: Supplementary file 4 — Source Data [file 41467_2024_48682_MOESM4_ESM.zip]

Archive with 106 entries (88 files):
- source_data/Fig 3/
- source_data/Fig 3/copper.csv
- source_data/Fig 3/gold.csv
- source_data/Fig 3/Impedance_spectrums/
- source_data/Fig 3/Impedance_spectrums/data/
- source_data/Fig 3/Impedance_spectrums/data/AU_11_13_2023_2.mat
- source_data/Fig 3/Impedance_spectrums/data/AU_11_13_2023_3.mat
- source_data/Fig 3/Impedance_spectrums/data/AU_11_13_2023_4.mat
- source_data/Fig 3/Impedance_spectrums/data/AU_11_13_2023_5.mat
- source_data/Fig 3/Impedance_spectrums/data/AU_4_15_2021.mat
- source_data/Fig 3/Impedance_spectrums/data/AU_4_9_2021.mat
- source_data/Fig 3/Impedance_spectrums/data/AU_EDB_Y_M3_1.mat
- source_data/Fig 3/Impedance_spectrums/data/AU_EDB_Y_M3_11_13_2023.mat
- source_data/Fig 3/Impedance_spectrums/data/AU_EDB_Y_M3_2.mat
- source_data/Fig 3/Impedance_spectrums/data/AU_EDB_Y_M3_4_15_2021.mat
- source_data/Fig 3/Impedance_spectrums/data/AU_EDB_Y_M3_4_9_2021.mat
- source_data/Fig 3/Impedance_spectrums/data/AU_EDF_Y_M3_11_13_2023.mat
- source_data/Fig 3/Impedance_spectrums/data/AU_EDF_Y_M3_4_15_2021.mat
- source_data/Fig 3/Impedance_spectrums/data/AU_EDF_Y_M3_4_9_2021.mat
- source_data/Fig 3/Impedance_spectrums/data/AU_EUB_Y_M3_11_13_2023.mat
- source_data/Fig 3/Impedance_spectrums/data/AU_EUF_Y_M3_1.mat
- source_data/Fig 3/Impedance_spectrums/data/AU_EUF_Y_M3_2.mat
- source_data/Fig 3/Impedance_spectrums/data/AU_EUF_Y_M3_4_15_2021.mat
- source_data/Fig 3/Impedance_spectrums/data/AU_EUF_Y_M3_4_9_2021.mat
- source_data/Fig 3/Impedance_spectrums/data/AU_M3_11_13_2023_2.mat
- source_data/Fig 3/Impedance_spectrums/get_freq_mag_phase.m
- source_data/Fig 3/Impedance_spectrums/impedance_plot.m
- source_data/Fig 3/Impedance_spectrums/Zfit.m
- source_data/Fig 3/nickel.csv
- source_data/Fig 3/plot_roughness.m
- source_data/Fig 3/sheet_resistance.m
- source_data/Fig 6/
- source_data/Fig 6/alpha/
- source_data/Fig 6/alpha/raw_earEEG_alpha.csv
- source_data/Fig 6/alpha/raw_earEEG_alpha.mat
- source_data/Fig 6/alpha/sample_plot.m
- source_data/Fig 6/drowsiness_bar_plots.m
- source_data/Fig 6/drowsiness_bar_plots_10s.m
- source_data/Fig 6/drowsiness_bar_plots_50s.m
- source_data/Fig S1/
- source_data/Fig S1/clean_imp_data/
- source_data/Fig S1/clean_imp_data/e1.mat
- source_data/Fig S1/clean_imp_data/e2.mat
- source_data/Fig S1/clean_imp_data/e3.mat
- source_data/Fig S1/clean_imp_data/e4.mat
- source_data/Fig S1/clean_imp_data/e5.mat
- source_data/Fig S1/clean_imp_data/e6.mat
- source_data/Fig S1/clean_imp_data/e7.mat
- source_data/Fig S1/clean_imp_data/e8.mat
- source_data/Fig S1/uncleaned_imp_data/
- source_data/Fig S1/uncleaned_imp_data/t1.mat
- source_data/Fig S1/uncleaned_imp_data/t2.mat
- source_data/Fig S1/uncleaned_imp_data/t3.mat
- source_data/Fig S1/uncleaned_imp_data/t4.mat
- source_data/Fig S1/uncleaned_imp_data/t5.mat
- source_data/Fig S1/uncleaned_imp_data/t6.mat
- source_data/Fig S1/uncleaned_imp_data/t7.mat
- source_data/Fig S1/uncleaned_imp_data/t8.mat
- source_data/Fig S2/
- source_data/Fig S2/imp_april_15/
- source_data/Fig S2/imp_april_15/AU_EDB_Y_M3_4_15_2021.mat
- source_data/Fig S2/imp_april_15/AU_EDF_Y_M3_4_15_2021.mat
- source_data/Fig S2/imp_april_15/AU_EUB_Y_M3_4_15_2021.mat
- source_data/Fig S2/imp_april_15/AU_EUF_Y_M3_4_15_2021.mat
- source_data/Fig S2/imp_april_9/
- source_data/Fig S2/imp_april_9/AU_EDB_Y_M3_4_9_2021.mat
- source_data/Fig S2/imp_april_9/AU_EDF_Y_M3_4_9_2021.mat
- source_data/Fig S2/imp_april_9/AU_EUB_Y_M3_4_9_2021.mat
- source_data/Fig S2/imp_april_9/AU_EUF_Y_M3_4_9_2021.mat
- source_data/Fig S3/
- source_data/Fig S3/Au_cup_wet/
- source_data/Fig S3/Au_cup_wet/210916_AU_EEG_1_BH_T1.mat
- source_data/Fig S3/Au_cup_wet/210916_AU_EEG_1_BH_T2.mat
- source_data/Fig S3/Au_cup_wet/210916_AU_EEG_1_BH_T3.mat
- source_data/Fig S3/Au_cup_wet/210916_AU_EEG_1_BH_T4.mat
- source_data/Fig S3/Ear_EEG_dry/
- source_data/Fig S3/Ear_EEG_dry/AU_EDB_Y_M3_11_13_2023.mat
- source_data/Fig S3/Ear_EEG_dry/AU_EDF_Y_M3_11_13_2023.mat
- source_data/Fig S3/Ear_EEG_dry/AU_EDF_Y_M3_11_13_2023_2.mat
- source_data/Fig S3/Ear_EEG_dry/AU_EDF_Y_M3_11_13_2023_3.mat
- source_data/Fig S3/Ear_EEG_dry/AU_EDF_Y_M3_11_13_2023_4.mat
- source_data/Fig S3/Ear_EEG_dry/AU_EDF_Y_M3_11_20_2023_1.mat
- source_data/Fig S3/Ear_EEG_dry/AU_EDF_Y_M3_11_20_2023_2.mat
- source_data/Fig S3/Ear_EEG_dry/AU_EDF_Y_M3_11_20_2023_3.mat
- source_data/Fig S3/Ear_EEG_dry/AU_EDF_Y_M3_11_20_2023_4.mat
- source_data/Fig S3/Ear_EEG_dry/AU_EUB_Y_M3_11_13_2023.mat
- source_data/Fig S3/Ear_EEG_dry/AU_EUB_Y_M3_11_13_2023_2.mat
- source_data/Fig S3/Ear_EEG_dry/AU_EUF_Y_M3_11_13_2023.mat
- source_data/Fig S3/Ear_EEG_dry/AU_EUF_Y_M3_11_13_2023_2.mat
- source_data/Fig S3/Ear_EEG_dry/AU_EUF_Y_M3_11_13_2023_3.mat
- source_data/Fig S3/Ear_EEG_dry/AU_EUF_Y_M3_11_13_2023_4.mat
- source_data/Fig S3/Ear_EEG_dry/AU_EUF_Y_M3_11_13_2023_5.mat
- source_data/Fig S3/Ear_EEG_dry/AU_EUF_Y_M3_11_20_2023_1.mat
- source_data/Fig S3/Ear_EEG_dry/AU_EUF_Y_M3_11_20_2023_2.mat
- source_data/Fig S3/Ear_EEG_dry/AU_EUF_Y_M3_11_20_2023_3.mat
- source_data/Fig S4/
- source_data/Fig S4/get_freq_mag_phase.m
- source_data/Fig S4/get_time_mag_phase.m
- source_data/Fig S4/imp_data_mech/
- source_data/Fig S4/imp_data_mech/2023_11_12_Mech_M_Y_EUF_7.mat
- source_data/Fig S4/imp_data_mech/2023_11_12_Mech_M_Y_EUF_8.mat
- source_data/Fig S4/imp_fig_mech.m
- source_data/Fig S6/
- source_data/Fig S6/supplemental_sweep_plots_trials.m
- source_data/Fig S7/
- source_data/Fig S7/supplemental_sweep_plots.m
