# Supplementary material for: Wireless ear EEG to monitor drowsiness
Source: Nat Commun. 2024 Aug 2;15:6520. doi: 10.1038/s41467-024-48682-7 (PMC11297174; doi:10.1038/s41467-024-48682-7)
Supplement: Supplementary file 4 — Source Data [file 41467_2024_48682_MOESM4_ESM.zip › source_data/Fig 3/copper.csv]

0.00	-861.61
0.77	-780.30
1.54	-694.78
2.31	-605.04
3.08	-523.73
3.85	-442.43
4.62	-377.98
5.39	-317.75
6.16	-278.60
6.92	-256.31
7.69	-246.67
8.46	-232.81
9.23	-223.17
10.00	-217.74
10.77	-212.32
11.54	-219.54
12.31	-235.19
13.08	-267.70
13.85	-312.86
14.62	-362.23
15.39	-424.26
16.16	-494.71
16.93	-586.24
17.70	-703.06
18.47	-832.54
19.24	-970.44
20.01	-1108.34
20.77	-1246.24
21.54	-1388.36
22.31	-1543.12
23.08	-1710.53
23.85	-1882.16
24.62	-2045.35
25.39	-2183.26
26.16	-2287.43
26.93	-2353.67
27.70	-2373.54
28.47	-2347.03
29.24	-2274.16
30.01	-2171.77
30.78	-2044.10
31.55	-1895.34
32.32	-1746.58
33.09	-1602.04
33.85	-1461.72
34.62	-1334.04
35.39	-1210.58
36.16	-1087.12
36.93	-963.66
37.70	-844.41
38.47	-725.16
39.24	-610.13
40.01	-499.32
40.78	-384.29
41.55	-269.25
42.32	-158.44
43.09	-51.84
43.86	46.33
44.63	140.28
45.40	238.45
46.17	345.05
46.94	460.08
47.70	575.11
48.47	690.14
49.24	796.74
50.01	894.91
50.78	980.44
51.55	1053.31
52.32	1126.19
53.09	1199.06
53.86	1267.72
54.63	1336.38
55.40	1396.61
56.17	1444.19
56.94	1474.91
57.71	1497.20
58.48	1502.63
59.25	1503.84
60.02	1492.41
60.78	1472.54
61.55	1435.81
62.32	1390.65
63.09	1332.84
63.86	1262.39
64.63	1170.86
65.40	1058.25
66.17	916.13
66.94	748.72
67.71	556.02
68.48	329.59
69.25	77.87
70.02	-207.58
70.79	-530.96
71.56	-850.13
72.33	-1131.36
73.10	-1357.79
73.87	-1529.42
74.63	-1654.67
75.40	-1733.56
76.17	-1761.85
76.94	-1752.21
77.71	-1708.85
78.48	-1635.97
79.25	-1546.23
80.02	-1448.06
80.79	-1337.25
81.56	-1218.00
82.33	-1098.75
83.10	-979.51
83.87	-864.48
84.64	-757.88
85.41	-655.49
86.18	-548.89
86.95	-438.08
87.71	-323.05
88.48	-212.23
89.25	-109.85
90.02	-15.89
90.79	56.98
91.56	113.00
92.33	147.93
93.10	157.57
93.87	133.49
94.64	84.12
95.41	34.74
96.18	-1.99
96.95	-21.85
97.72	-29.07
98.49	-23.65
99.26	-9.79
100.03	-0.15
100.80	17.93
101.56	52.86
102.33	108.88
103.10	194.40
103.87	296.78
104.64	428.68
105.41	569.00
106.18	717.75
106.95	866.51
107.72	1002.62
108.49	1126.08
109.26	1232.68
110.03	1309.77
110.80	1365.79
111.57	1426.01
112.34	1486.24
113.11	1550.69
113.88	1619.35
114.64	1688.01
115.41	1756.67
116.18	1812.68
116.95	1860.26
117.72	1899.41
118.49	1930.13
119.26	1952.42
120.03	1966.28
120.80	1971.71
121.57	1968.70
122.34	1965.70
123.11	1958.48
123.88	1951.26
124.65	1952.47
125.42	1949.47
126.19	1942.25
126.96	1935.03
127.73	1927.81
128.49	1920.59
129.26	1921.80
130.03	1939.87
130.80	1966.38
131.57	1997.10
132.34	2027.82
133.11	2050.11
133.88	2063.96
134.65	2065.18
135.42	2045.31
136.19	2021.23
136.96	1992.93
137.73	1973.06
138.50	1957.41
139.27	1937.55
140.04	1909.25
140.81	1876.73
141.57	1848.44
142.34	1828.57
143.11	1825.57
143.88	1843.64
144.65	1878.58
145.42	1934.59
146.19	2003.25
146.96	2076.12
147.73	2144.78
148.50	2209.23
149.27	2261.03
150.04	2291.75
150.81	2297.17
151.58	2273.09
152.35	2223.72
153.12	2149.05
153.89	2044.87
154.66	1906.97
155.42	1731.13
156.19	1513.13
156.96	1265.62
157.73	1018.12
158.50	791.69
159.27	586.34
160.04	402.07
160.81	234.65
161.58	88.32
162.35	-41.15
163.12	-162.19
163.89	-279.01
164.66	-387.41
165.43	-474.72
166.20	-540.96
166.97	-581.90
167.74	-601.77
168.50	-600.56
169.27	-586.70
170.04	-555.98
170.81	-516.83
171.58	-465.03
172.35	-404.80
173.12	-336.14
173.89	-259.05
174.66	-177.74
175.43	-100.65
176.20	-27.78
176.97	32.45
177.74	88.46
178.51	127.62
179.28	158.34
180.05	180.62
180.82	181.84
181.59	157.75
182.35	112.59
183.12	46.36
183.89	-36.74
184.66	-136.71
185.43	-240.88
186.20	-340.84
186.97	-428.16
187.74	-511.26
188.51	-594.36
189.28	-681.67
190.05	-768.99
190.82	-860.52
191.59	-943.62
192.36	-1026.72
193.13	-1109.82
193.90	-1197.14
194.67	-1297.10
195.43	-1401.27
196.20	-1497.02
196.97	-1571.69
197.74	-1625.28
198.51	-1662.01
199.28	-1690.31
200.05	-1710.17
200.82	-1717.39
201.59	-1720.40
202.36	-1723.40
203.13	-1726.41
203.90	-1729.41
204.67	-1732.41
205.44	-1735.42
206.21	-1734.21
206.98	-1733.00
207.75	-1740.22
208.52	-1755.87
209.28	-1788.38
210.05	-1829.32
210.82	-1878.70
211.59	-1928.07
212.36	-1973.23
213.13	-2018.39
213.90	-2055.12
214.67	-2083.42
215.44	-2099.07
216.21	-2102.08
216.98	-2088.22
217.75	-2053.28
218.52	-2001.48
219.29	-1932.82
220.06	-1859.95
220.83	-1782.86
221.60	-1697.34
222.36	-1603.38
223.13	-1496.78
223.90	-1385.97
224.67	-1266.72
225.44	-1147.47
226.21	-1024.01
226.98	-908.98
227.75	-806.60
228.52	-721.07
229.29	-656.63
230.06	-621.69
230.83	-612.05
231.60	-631.92
232.37	-681.29
233.14	-747.53
233.91	-830.63
234.68	-922.16
235.44	-1009.48
236.21	-1079.93
236.98	-1133.52
237.75	-1157.60
238.52	-1156.39
239.29	-1138.32
240.06	-1111.81
240.83	-1081.09
241.60	-1046.16
242.37	-1002.79
243.14	-955.21
243.91	-899.20
244.68	-847.40
245.45	-804.03
246.22	-769.10
246.99	-742.59
247.76	-724.52
248.53	-710.66
249.29	-705.23
250.06	-708.24
250.83	-723.89
251.60	-756.40
252.37	-801.56
253.14	-872.01
253.91	-967.76
254.68	-1093.02
255.45	-1252.00
256.22	-1461.56
256.99	-1700.64
257.76	-1931.28
258.53	-2149.28
259.30	-2341.98
260.07	-2513.61
260.84	-2664.16
261.61	-2802.06
262.37	-2931.53
263.14	-3052.57
263.91	-3148.31
264.68	-3193.47
265.45	-3188.05
266.22	-3127.82
266.99	-3021.22
267.76	-2872.46
268.53	-2685.77
269.30	-2473.78
270.07	-2236.50
270.84	-1990.78
271.61	-1745.07
272.38	-1499.36
273.15	-1270.51
273.92	-1054.30
274.69	-854.96
275.46	-676.70
276.22	-527.94
276.99	-408.70
277.76	-323.17
278.53	-275.59
279.30	-261.73
280.07	-281.60
280.84	-347.84
281.61	-468.88
282.38	-648.93
283.15	-866.93
283.92	-1080.71
284.69	-1277.63
285.46	-1453.47
286.23	-1595.59
287.00	-1712.42
287.77	-1795.52
288.54	-1861.75
289.30	-1911.13
290.07	-1956.29
290.84	-1997.23
291.61	-2055.04
292.38	-2108.63
293.15	-2153.79
293.92	-2182.09
294.69	-2201.95
295.46	-2213.39
296.23	-2216.39
297.00	-2215.18
297.77	-2205.54
298.54	-2191.68
299.31	-2165.18
300.08	-2126.03
300.85	-2074.23
301.62	-2014.00
302.39	-1949.55
303.15	-1885.11
303.92	-1824.88
304.69	-1777.30
305.46	-1746.58
306.23	-1732.72
307.00	-1731.51
307.77	-1742.94
308.54	-1754.38
309.31	-1765.82
310.08	-1781.47
310.85	-1797.12
311.62	-1821.20
312.39	-1857.93
313.16	-1915.73
313.93	-1990.40
314.70	-2077.72
315.47	-2165.03
316.23	-2248.13
317.00	-2318.59
317.77	-2372.18
318.54	-2417.34
319.31	-2454.07
320.08	-2490.79
320.85	-2531.74
321.62	-2572.68
322.39	-2613.63
323.16	-2620.85
323.93	-2573.27
324.70	-2470.88
325.47	-2317.91
326.24	-2127.00
327.01	-1906.58
327.78	-1669.30
328.55	-1432.02
329.32	-1198.95
330.08	-978.53
330.85	-779.19
331.62	-596.71
332.39	-443.74
333.16	-316.06
333.93	-209.46
334.70	-119.72
335.47	-51.06
336.24	-7.69
337.01	10.38
337.78	3.16
338.55	-29.35
339.32	-91.38
340.09	-187.12
340.86	-325.02
341.63	-479.79
342.40	-626.12
343.16	-751.38
343.93	-838.69
344.70	-892.28
345.47	-907.93
346.24	-898.29
347.01	-859.14
347.78	-811.56
348.55	-751.33
349.32	-699.53
350.09	-647.73
350.86	-612.80
351.63	-590.51
352.40	-589.30
353.17	-600.73
353.94	-637.46
354.71	-695.27
355.48	-786.80
356.25	-916.27
357.01	-1079.46
357.78	-1272.17
358.55	-1485.95
359.32	-1716.59
360.09	-1951.45
360.86	-2177.88
361.63	-2379.02
362.40	-2559.07
363.17	-2734.92
363.94	-2902.33
364.71	-3082.38
365.48	-3279.30
366.25	-3505.73
367.02	-3770.10
367.79	-4072.41
368.56	-4387.36
369.33	-4714.96
370.09	-5025.70
370.86	-5306.93
371.63	-5550.23
372.40	-5751.36
373.17	-5922.99
373.94	-6073.53
374.71	-6203.01
375.48	-6332.48
376.25	-6457.73
377.02	-6599.85
377.79	-6737.75
378.56	-6871.44
379.33	-6996.69
380.10	-7113.52
380.87	-7205.05
381.64	-7262.85
382.41	-7291.15
383.18	-7285.72
383.94	-7255.00
384.71	-7203.21
385.48	-7138.76
386.25	-7074.32
387.02	-7009.87
387.79	-6945.43
388.56	-6893.63
389.33	-6850.26
390.10	-6827.97
390.87	-6814.12
391.64	-6812.91
392.41	-6815.91
393.18	-6810.48
393.95	-6796.63
394.72	-6778.55
395.49	-6756.26
396.26	-6738.19
397.02	-6728.55
397.79	-6731.55
398.56	-6742.99
399.33	-6758.64
400.10	-6770.07
400.87	-6781.51
401.64	-6788.73
402.41	-6804.38
403.18	-6832.68
403.95	-6877.84
404.72	-6939.86
405.49	-7018.74
406.26	-7097.63
407.03	-7180.73
407.80	-7263.83
408.57	-7351.14
409.34	-7442.67
410.11	-7542.63
410.87	-7659.46
411.64	-7788.93
412.41	-7922.62
413.18	-8060.52
413.95	-8194.20
414.72	-8302.60
415.49	-8394.13
416.26	-8460.37
417.03	-8509.74
417.80	-8550.68
418.57	-8587.41
419.34	-8624.14
420.11	-8652.44
420.88	-8672.31
421.65	-8692.17
422.42	-8707.82
423.19	-8723.47
423.95	-8739.13
424.72	-8754.78
425.49	-8770.43
426.26	-8790.29
427.03	-8805.94
427.80	-8821.60
428.57	-8837.25
429.34	-8861.33
430.11	-8885.41
430.88	-8917.92
431.65	-8958.87
432.42	-8991.38
433.19	-9019.68
433.96	-9039.55
434.73	-9059.41
435.50	-9079.28
436.27	-9107.58
437.04	-9152.74
437.80	-9193.68
438.57	-9226.19
439.34	-9237.63
440.11	-9236.42
440.88	-9226.77
441.65	-9208.70
442.42	-9190.63
443.19	-9164.12
443.96	-9133.40
444.73	-9098.47
445.50	-9034.02
446.27	-8931.64
447.04	-8795.53
447.81	-8629.91
448.58	-8447.43
449.35	-8243.88
450.12	-8027.67
450.88	-7794.60
451.65	-7548.89
452.42	-7277.89
453.19	-6990.02
453.96	-6685.29
454.73	-6367.91
455.50	-6042.10
456.27	-5716.29
457.04	-5382.05
457.81	-5022.52
458.58	-4633.48
459.35	-4219.14
460.12	-3783.73
460.89	-3331.46
461.66	-2879.18
462.43	-2426.91
463.20	-1983.06
463.97	-1556.08
464.73	-1141.75
465.50	-748.49
466.27	-372.09
467.04	-25.21
467.81	304.82
468.58	605.33
469.35	880.55
470.12	1134.70
470.89	1367.76
471.66	1575.54
472.43	1758.02
473.20	1915.20
473.97	2038.67
474.74	2132.62
475.51	2197.06
476.28	2232.00
477.05	2254.29
477.81	2289.22
478.58	2341.02
479.35	2422.33
480.12	2524.71
480.89	2648.18
481.66	2780.07
482.43	2924.61
483.20	3077.58
483.97	3230.55
484.74	3375.09
485.51	3511.20
486.28	3630.45
487.05	3732.83
487.82	3814.14
488.59	3870.15
489.36	3909.30
490.13	3923.16
490.90	3907.51
491.66	3858.13
492.43	3775.03
493.20	3653.99
493.97	3524.52
494.74	3403.48
495.51	3299.31
496.28	3211.99
497.05	3141.54
497.82	3083.73
498.59	3042.79
499.36	3014.49
500.13	3003.05
500.90	3008.48
501.67	3030.77
502.44	3065.70
503.21	3113.29
503.98	3165.09
504.74	3212.67
505.51	3256.03
506.28	3286.75
507.05	3304.83
507.82	3297.61
508.59	3269.31
509.36	3215.72
510.13	3136.83
510.90	3024.23
511.67	2882.11
512.44	2706.27
513.21	2492.49
513.98	2257.63
514.75	2031.20
515.52	1821.63
516.29	1628.93
517.06	1448.87
517.83	1281.46
518.59	1109.83
519.36	929.78
520.13	732.86
520.90	510.64
521.67	263.14
522.44	24.06
523.21	-177.07
523.98	-327.62
524.75	-423.37
525.52	-464.31
526.29	-450.45
527.06	-390.22
527.83	-292.06
528.60	-155.95
529.37	-2.98
530.14	166.86
530.91	340.91
531.67	519.17
532.44	684.79
533.21	833.54
533.98	961.22
534.75	1063.61
535.52	1144.91
536.29	1217.79
537.06	1286.45
537.83	1350.89
538.60	1406.91
539.37	1458.70
540.14	1510.50
540.91	1562.30
541.68	1618.31
542.45	1670.11
543.22	1717.69
543.99	1761.06
544.76	1787.56
545.52	1801.42
546.29	1794.20
547.06	1770.12
547.83	1716.53
548.60	1629.21
549.37	1499.74
550.14	1323.90
550.91	1089.04
551.68	812.03
552.45	543.44
553.22	300.15
553.99	103.23
554.76	-55.75
555.53	-181.00
556.30	-276.75
557.07	-347.20
557.84	-400.79
558.60	-437.52
559.37	-465.82
560.14	-489.90
560.91	-522.41
561.68	-567.57
562.45	-629.60
563.22	-712.69
563.99	-825.30
564.76	-958.99
565.53	-1105.32
566.30	-1251.66
567.07	-1397.99
567.84	-1540.11
568.61	-1690.65
569.38	-1836.99
570.15	-1966.46
570.92	-2066.42
571.69	-2141.09
572.45	-2194.68
573.22	-2227.19
573.99	-2251.27
574.76	-2266.93
575.53	-2286.79
576.30	-2315.09
577.07	-2351.82
577.84	-2384.33
578.61	-2399.98
579.38	-2394.56
580.15	-2380.70
580.92	-2358.41
581.69	-2340.34
582.46	-2339.13
583.23	-2354.78
584.00	-2391.50
584.77	-2461.96
585.53	-2570.35
586.30	-2733.55
587.07	-2968.41
587.84	-3274.93
588.61	-3602.53
589.38	-3930.13
590.15	-4249.30
590.92	-4547.39
591.69	-4820.19
592.46	-5067.70
593.23	-5294.13
594.00	-5495.26
594.77	-5679.54
595.54	-5842.73
596.31	-5993.28
597.08	-6126.97
597.85	-6248.01
598.62	-6360.61
599.38	-6464.79
600.15	-6556.32
600.92	-6635.21
601.69	-6705.66
602.46	-6776.11
603.23	-6838.13
604.00	-6879.08
604.77	-6894.73
605.54	-6885.09
606.31	-6858.58
607.08	-6823.65
607.85	-6776.06
608.62	-6732.70
609.39	-6697.76
610.16	-6671.26
610.93	-6619.46
611.70	-6538.15
612.46	-6423.12
613.23	-6278.58
614.00	-6121.40
614.77	-5955.78
615.54	-5790.16
616.31	-5624.54
617.08	-5471.57
617.85	-5339.68
618.62	-5220.43
619.39	-5109.62
620.16	-4998.80
620.93	-4892.20
621.70	-4789.82
622.47	-4674.79
623.24	-4547.11
624.01	-4415.22
624.78	-4274.89
625.55	-4138.78
626.31	-4006.89
627.08	-3896.07
627.85	-3810.55
628.62	-3746.11
629.39	-3677.45
630.16	-3604.57
630.93	-3527.48
631.70	-3446.17
632.47	-3360.65
633.24	-3275.13
634.01	-3160.10
634.78	-3019.77
635.55	-2849.94
636.32	-2654.81
637.09	-2425.96
637.86	-2159.17
638.63	-1867.09
639.39	-1558.14
640.16	-1244.98
640.93	-940.25
641.70	-648.17
642.47	-377.16
643.24	-127.23
644.01	101.62
644.78	305.18
645.55	475.01
646.32	606.90
647.09	700.86
647.86	752.66
648.63	766.51
649.40	738.21
650.17	676.19
650.94	588.88
651.71	501.56
652.48	418.46
653.24	348.01
654.01	290.20
654.78	249.26
655.55	225.18
656.32	213.74
657.09	214.95
657.86	216.16
658.63	221.59
659.40	239.66
660.17	266.17
660.94	317.97
661.71	382.41
662.48	463.72
663.25	557.67
664.02	651.62
664.79	745.58
665.56	839.53
666.32	925.05
667.09	1002.14
667.86	1062.37
668.63	1105.74
669.40	1123.81
670.17	1133.46
670.94	1138.88
671.71	1144.31
672.48	1149.74
673.25	1163.59
674.02	1185.88
674.79	1216.60
675.56	1259.97
676.33	1311.77
677.10	1367.78
677.87	1419.58
678.64	1471.38
679.40	1510.53
680.17	1541.25
680.94	1555.11
681.71	1543.67
682.48	1511.16
683.25	1449.14
684.02	1361.82
684.79	1236.57
685.56	1081.80
686.33	893.31
687.10	671.10
687.87	406.73
688.64	112.85
689.41	-181.02
690.18	-453.82
690.95	-697.11
691.72	-906.68
692.49	-1078.30
693.25	-1216.21
694.02	-1328.82
694.79	-1420.35
695.56	-1503.45
696.33	-1573.90
697.10	-1644.35
697.87	-1714.81
698.64	-1789.47
699.41	-1868.36
700.18	-1943.03
700.95	-2009.26
701.72	-2067.07
702.49	-2108.01
703.26	-2136.31
704.03	-2147.75
704.80	-2146.54
705.57	-2124.25
706.33	-2068.23
707.10	-1991.14
707.87	-1888.76
708.64	-1761.08
709.41	-1616.54
710.18	-1463.57
710.95	-1310.60
711.72	-1166.06
712.49	-1029.95
713.26	-914.92
714.03	-804.10
714.80	-689.07
715.57	-565.61
716.34	-433.72
717.11	-297.61
717.88	-157.28
718.65	-16.96
719.42	119.15
720.18	259.47
720.95	391.37
721.72	514.83
722.49	625.64
723.26	723.81
724.03	805.12
724.80	865.35
725.57	900.28
726.34	909.93
727.11	902.71
727.88	874.41
728.65	825.03
729.42	754.58
730.19	679.91
730.96	592.60
731.73	501.07
732.50	409.54
733.26	334.87
734.03	285.49
734.80	274.06
735.57	300.56
736.34	369.22
737.11	471.60
737.88	620.36
738.65	823.92
739.42	1078.06
740.19	1374.36
740.96	1695.95
741.73	2038.62
742.50	2389.73
743.27	2745.04
744.04	3091.93
744.81	3434.60
745.58	3764.62
746.35	4073.57
747.11	4365.66
747.88	4636.66
748.65	4886.59
749.42	5123.87
750.19	5356.94
750.96	5581.57
751.73	5793.56
752.50	5992.90
753.27	6171.17
754.04	6336.79
754.81	6477.11
755.58	6592.14
756.35	6686.09
757.12	6750.54
757.89	6785.47
758.66	6795.12
759.43	6783.68
760.19	6751.17
760.96	6697.58
761.73	6635.56
762.50	6581.96
763.27	6536.80
764.04	6508.51
764.81	6488.64
765.58	6468.77
766.35	6453.12
767.12	6420.61
767.89	6375.45
768.66	6317.64
769.43	6247.19
770.20	6168.31
770.97	6085.21
771.74	6002.11
772.51	5923.22
773.28	5856.99
774.04	5799.18
774.81	5754.02
775.58	5721.51
776.35	5693.21
777.12	5664.91
777.89	5636.61
778.66	5612.53
779.43	5584.23
780.20	5560.15
780.97	5527.64
781.74	5482.48
782.51	5420.46
783.28	5337.36
784.05	5233.18
784.82	5112.14
785.59	4982.67
786.36	4848.98
787.12	4715.30
787.89	4581.61
788.66	4439.49
789.43	4288.94
790.20	4121.53
790.97	3937.26
791.74	3765.64
792.51	3619.30
793.28	3494.05
794.05	3398.30
794.82	3315.20
795.59	3248.96
796.36	3186.94
797.13	3133.35
797.90	3083.97
798.67	3034.60
799.44	2976.79
800.21	2914.77
800.97	2844.32
801.74	2765.43
802.51	2682.33
803.28	2595.02
804.05	2495.06
804.82	2378.23
805.59	2244.55
806.36	2123.51
807.13	2027.76
807.90	1957.31
808.67	1916.36
809.44	1892.28
810.21	1885.06
810.98	1882.06
811.75	1870.62
812.52	1854.97
813.29	1835.10
814.05	1819.45
814.82	1803.80
815.59	1788.15
816.36	1785.15
817.13	1815.87
817.90	1884.53
818.67	1991.13
819.44	2131.45
820.21	2301.28
820.98	2487.98
821.75	2683.11
822.52	2886.66
823.29	3090.22
824.06	3289.56
824.83	3472.04
825.60	3641.88
826.37	3786.42
827.14	3914.09
827.90	4012.26
828.67	4085.14
829.44	4128.51
830.21	4142.36
830.98	4118.28
831.75	4060.48
832.52	3973.16
833.29	3877.41
834.06	3781.67
834.83	3694.35
835.60	3615.47
836.37	3545.01
837.14	3478.78
837.91	3433.62
838.68	3405.32
839.45	3389.67
840.22	3390.88
840.98	3396.31
841.75	3405.95
842.52	3411.38
843.29	3408.37
844.06	3388.51
844.83	3339.13
845.60	3260.24
846.37	3143.42
847.14	2984.44
847.91	2791.74
848.68	2582.17
849.45	2364.17
850.22	2137.75
850.99	1898.67
851.76	1642.73
852.53	1365.72
853.30	1071.84
854.07	748.46
854.83	403.99
855.60	59.53
856.37	-251.21
857.14	-519.79
857.91	-746.22
858.68	-930.50
859.45	-1085.26
860.22	-1223.16
860.99	-1339.99
861.76	-1435.73
862.53	-1510.40
863.30	-1563.99
864.07	-1592.29
864.84	-1599.51
865.61	-1585.65
866.38	-1554.93
867.15	-1511.56
867.91	-1463.98
868.68	-1412.18
869.45	-1364.60
870.22	-1325.45
870.99	-1307.38
871.76	-1306.17
872.53	-1309.17
873.30	-1324.82
874.07	-1344.69
874.84	-1377.20
875.61	-1405.50
876.38	-1404.29
877.15	-1352.49
877.92	-1254.32
878.69	-1114.00
879.46	-935.73
880.23	-740.61
881.00	-532.83
881.76	-316.63
882.53	-108.86
883.30	90.49
884.07	268.75
884.84	430.15
885.61	570.48
886.38	689.72
887.15	775.25
887.92	827.04
888.69	849.33
889.46	842.11
890.23	801.17
891.00	739.15
891.77	681.34
892.54	631.96
893.31	603.67
894.08	596.45
894.84	597.66
895.61	603.09
896.38	608.51
897.15	605.51
897.92	589.86
898.69	561.56
899.46	507.97
900.23	437.52
901.00	337.55
901.77	224.95
902.54	99.69
903.31	-29.78
904.08	-142.39
904.85	-233.92
905.62	-308.59
906.39	-366.40
907.16	-390.48
907.93	-372.40
908.69	-303.74
909.46	-188.71
910.23	-31.53
911.00	155.17
911.77	362.94
912.54	587.58
913.31	812.21
914.08	1032.63
914.85	1244.62
915.62	1439.75
916.39	1622.23
917.16	1787.84
917.93	1932.38
918.70	2060.06
919.47	2170.88
920.24	2256.40
921.01	2325.06
921.77	2372.64
922.54	2403.36
923.31	2417.22
924.08	2418.43
924.85	2411.21
925.62	2403.99
926.39	2396.77
927.16	2393.77
927.93	2394.98
928.70	2391.98
929.47	2380.54
930.24	2356.46
931.01	2311.30
931.78	2257.71
932.55	2204.12
933.32	2150.53
934.09	2096.93
934.86	2047.56
935.62	1985.54
936.39	1910.87
937.16	1810.91
937.93	1685.65
938.70	1535.10
939.47	1363.48
940.24	1170.77
941.01	956.99
941.78	717.92
942.55	449.33
943.32	138.59
944.09	-218.52
944.86	-575.63
945.63	-890.58
946.40	-1146.52
947.17	-1339.22
947.94	-1468.70
948.70	-1543.36
949.47	-1563.23
950.24	-1540.94
951.01	-1484.93
951.78	-1399.41
952.55	-1292.81
953.32	-1177.77
954.09	-1066.96
954.86	-960.36
955.63	-866.41
956.40	-793.53
957.17	-737.52
957.94	-698.37
958.71	-667.65
959.48	-641.14
960.25	-618.85
961.02	-600.78
961.79	-586.92
962.55	-594.14
963.32	-614.01
964.09	-654.95
964.86	-695.90
965.63	-724.19
966.40	-731.41
967.17	-713.34
967.94	-674.19
968.71	-622.39
969.48	-562.16
970.25	-510.36
971.02	-462.78
971.79	-427.85
972.56	-405.56
973.33	-387.48
974.10	-360.98
974.87	-317.61
975.63	-261.60
976.40	-197.15
977.17	-120.06
977.94	-38.76
978.71	46.77
979.48	140.72
980.25	234.67
981.02	332.84
981.79	431.01
982.56	524.96
983.33	610.49
984.10	687.58
984.87	747.81
985.64	799.60
986.41	851.40
987.18	898.98
987.95	950.78
988.72	994.15
989.48	1033.30
990.25	1055.59
991.02	1065.23
991.79	1070.66
992.56	1076.08
993.33	1089.94
994.10	1108.02
994.87	1126.09
995.64	1135.73
996.41	1141.16
997.18	1146.58
997.95	1160.44
998.72	1186.95
999.49	1217.67
1000.26	1244.17
1001.03	1262.25
1001.80	1263.46
1002.56	1256.24
1003.33	1244.80
1004.10	1233.37
1004.87	1230.36
1005.64	1231.57
1006.41	1237.00
1007.18	1238.21
1007.95	1243.64
1008.72	1265.93
1009.49	1296.65
1010.26	1340.01
1011.03	1396.03
1011.80	1456.26
1012.57	1529.13
1013.34	1610.44
1014.11	1695.96
1014.88	1785.70
1015.65	1879.65
1016.41	1982.04
1017.18	2080.20
1017.95	2182.59
1018.72	2293.40
1019.49	2412.65
1020.26	2536.11
1021.03	2655.36
1021.80	2778.82
1022.57	2893.85
1023.34	3008.88
1024.11	3111.27
1024.88	3205.22
1025.65	3282.31
1026.42	3338.32
1027.19	3369.05
1027.96	3370.26
1028.73	3354.61
1029.49	3313.66
1030.26	3251.64
1031.03	3164.32
1031.80	3068.58
1032.57	2964.40
1033.34	2868.65
1034.11	2768.69
1034.88	2672.95
1035.65	2564.55
1036.42	2443.51
1037.19	2314.04
1037.96	2171.93
1038.73	2029.81
1039.50	1900.34
1040.27	1783.51
1041.04	1683.55
1041.81	1592.02
1042.58	1500.49
1043.34	1400.53
1044.11	1283.70
1044.88	1166.88
1045.65	1058.49
1046.42	971.17
1047.19	896.50
1047.96	838.70
1048.73	793.54
1049.50	752.59
1050.27	707.43
1051.04	653.84
1051.81	587.60
1052.58	496.07
1053.35	383.46
1054.12	245.56
1054.89	78.15
1055.66	-110.34
1056.42	-324.12
1057.19	-558.98
1057.96	-819.13
1058.73	-1066.64
1059.50	-1280.42
1060.27	-1452.04
1061.04	-1585.73
1061.81	-1685.69
1062.58	-1768.79
1063.35	-1835.03
1064.12	-1901.27
1064.89	-1959.07
1065.66	-2021.10
1066.43	-2078.90
1067.20	-2128.28
1067.97	-2160.79
1068.74	-2184.87
1069.51	-2204.74
1070.27	-2216.18
1071.04	-2231.83
1071.81	-2251.69
1072.58	-2271.56
1073.35	-2295.64
1074.12	-2319.72
1074.89	-2331.16
1075.66	-2329.95
1076.43	-2324.52
1077.20	-2314.88
1077.97	-2313.67
1078.74	-2316.67
1079.51	-2319.68
1080.28	-2322.68
1081.05	-2321.47
1081.82	-2328.69
1082.59	-2348.55
1083.35	-2381.07
1084.12	-2438.87
1084.89	-2521.97
1085.66	-2643.01
1086.43	-2797.78
1087.20	-2982.05
1087.97	-3187.40
1088.74	-3388.54
1089.51	-3568.59
1090.28	-3714.93
1091.05	-3814.89
1091.82	-3864.26
1092.59	-3867.27
1093.36	-3832.33
1094.13	-3772.10
1094.90	-3695.01
1095.67	-3601.06
1096.44	-3498.67
1097.20	-3392.07
1097.97	-3293.91
1098.74	-3204.17
1099.51	-3122.86
1100.28	-3062.63
1101.05	-3023.48
1101.82	-3009.62
1102.59	-3025.27
1103.36	-3040.92
1104.13	-3027.07
1104.90	-2966.84
1105.67	-2860.24
1106.44	-2711.48
1107.21	-2529.00
1107.98	-2325.45
1108.75	-2113.46
1109.52	-1893.04
1110.28	-1681.05
1111.05	-1481.71
1111.82	-1303.44
1112.59	-1146.26
1113.36	-1018.58
1114.13	-916.19
1114.90	-851.75
1115.67	-825.25
1116.44	-836.68
1117.21	-894.49
1117.98	-990.23
1118.75	-1102.84
1119.52	-1207.02
1120.29	-1281.69
1121.06	-1326.85
1121.83	-1346.71
1122.60	-1345.50
1123.36	-1323.21
1124.13	-1296.71
1124.90	-1274.42
1125.67	-1256.35
1126.44	-1255.13
1127.21	-1270.79
1127.98	-1303.30
1128.75	-1365.32
1129.52	-1461.07
1130.29	-1598.97
1131.06	-1787.46
1131.83	-2009.67
1132.60	-2257.18
1133.37	-2525.76
1134.14	-2806.99
1134.91	-3071.36
1135.68	-3297.79
1136.45	-3477.84
1137.21	-3603.10
1137.98	-3681.98
1138.75	-3714.50
1139.52	-3713.29
1140.29	-3686.78
1141.06	-3622.34
1141.83	-3494.66
1142.60	-3299.53
1143.37	-3036.96
1144.14	-2723.80
1144.91	-2372.69
1145.68	-2004.73
1146.45	-1624.12
1147.22	-1247.72
1147.99	-888.19
1148.76	-549.74
1149.53	-245.01
1150.29	30.21
1151.06	275.93
1151.83	483.70
1152.60	666.18
1153.37	823.37
1154.14	951.05
1154.91	1049.21
1155.68	1117.87
1156.45	1152.81
1157.22	1154.02
1157.99	1146.80
1158.76	1148.01
1159.53	1166.09
1160.30	1192.59
1161.07	1235.96
1161.84	1283.54
1162.61	1335.34
1163.38	1387.14
1164.14	1434.72
1164.91	1469.65
1165.68	1487.73
1166.45	1484.72
1167.22	1469.07
1167.99	1440.77
1168.76	1404.05
1169.53	1371.53
1170.30	1334.80
1171.07	1298.08
1171.84	1257.13
1172.61	1211.97
1173.38	1166.81
1174.15	1113.22
1174.92	1063.84
1175.69	1014.47
1176.46	965.10
1177.22	915.72
1177.99	857.91
1178.76	787.46
1179.53	700.14
1180.30	595.97
1181.07	466.50
1181.84	303.30
1182.61	93.73
1183.38	-174.85
1184.15	-468.73
1184.92	-783.68
1185.69	-1115.50
1186.46	-1485.25
1187.23	-1905.60
1188.00	-2359.67
1188.77	-2817.95
1189.54	-3272.02
1190.31	-3717.66
1191.07	-4146.43
1191.84	-4511.97
1192.61	-4767.91
1193.38	-4905.81
1194.15	-4934.11
1194.92	-4861.23
1195.69	-4704.04
1196.46	-4483.63
1197.23	-4216.83
1198.00	-3916.32
1198.77	-3598.94
1199.54	-3260.49
1200.31	-2913.60
1201.08	-2562.50
1201.85	-2211.40
1202.62	-1877.16
1203.39	-1564.00
1204.15	-1276.13
1204.92	-1013.55
1205.69	-776.27
1206.46	-572.71
1207.23	-407.10
1208.00	-283.63
1208.77	-198.11
1209.54	-154.75
1210.31	-153.53
1211.08	-194.48
1211.85	-264.93
1212.62	-339.60
1213.39	-405.84
1214.16	-467.86
1214.93	-521.45
1215.70	-575.04
1216.47	-632.85
1217.24	-690.65
1218.00	-735.81
1218.77	-764.11
1219.54	-767.12
1220.31	-749.04
1221.08	-718.32
1221.85	-679.17
1222.62	-644.23
1223.39	-621.95
1224.16	-616.52
1224.93	-627.96
1225.70	-668.90
1226.47	-743.57
1227.24	-856.18
1228.01	-1015.16
1228.78	-1233.15
1229.55	-1522.81
1230.32	-1867.28
1231.08	-2253.90
1231.85	-2661.59
1232.62	-3077.72
1233.39	-3485.42
1234.16	-3872.04
1234.93	-4233.36
1235.70	-4586.26
1236.47	-4930.72
1237.24	-5270.97
1238.01	-5607.00
1238.78	-5947.25
1239.55	-6295.93
1240.32	-6657.26
1241.09	-6955.35
1241.86	-7148.05
1242.63	-7214.29
1243.40	-7158.28
1244.17	-7001.09
1244.93	-6763.81
1245.70	-6475.94
1246.47	-6154.35
1247.24	-5811.68
1248.01	-5456.36
1248.78	-5096.83
1249.55	-4737.29
1250.32	-4381.98
1251.09	-4030.87
1251.86	-3688.20
1252.63	-3349.75
1253.40	-3019.73
1254.17	-2698.13
1254.94	-2384.97
1255.71	-2092.89
1256.48	-1817.66
1257.25	-1567.74
1258.01	-1338.89
1258.78	-1131.11
1259.55	-944.42
1260.32	-770.37
1261.09	-613.18
1261.86	-468.64
1262.63	-336.75
1263.40	-230.15
1264.17	-144.63
1264.94	-80.18
1265.71	-28.38
1266.48	6.55
1267.25	33.06
1268.02	51.13
1268.79	56.56
1269.56	49.34
1270.33	29.47
1271.10	-7.26
1271.86	-39.77
1272.63	-55.42
1273.40	-50.00
1274.17	-27.71
1274.94	15.66
1275.71	71.67
1276.48	144.55
1277.25	246.93
1278.02	374.61
1278.79	510.72
1279.56	655.26
1280.33	799.80
1281.10	940.12
1281.87	1063.59
1282.64	1170.19
1283.41	1243.06
1284.18	1290.64
1284.94	1304.50
1285.71	1288.85
1286.48	1256.34
1287.25	1211.18
1288.02	1153.37
1288.79	1087.13
1289.56	999.82
1290.33	895.64
1291.10	812.54
1291.87	754.74
1292.64	743.30
1293.41	761.37
1294.18	813.17
1294.95	886.05
1295.72	971.57
1296.49	1065.52
1297.26	1163.69
1298.03	1253.43
1298.79	1338.95
1299.56	1407.61
1300.33	1463.63
1301.10	1502.78
1301.87	1520.85
1302.64	1513.63
1303.41	1485.33
1304.18	1431.74
1304.95	1357.07
1305.72	1278.19
1306.49	1203.52
1307.26	1137.28
1308.03	1079.47
1308.80	1025.88
1309.57	968.08
1310.34	897.63
1311.11	810.31
1311.87	701.92
1312.64	576.66
1313.41	438.76
1314.18	292.43
1314.95	133.45
1315.72	-38.18
1316.49	-218.24
1317.26	-406.73
1318.03	-603.64
1318.80	-804.78
1319.57	-1018.56
1320.34	-1232.34
1321.11	-1437.69
1321.88	-1630.40
1322.65	-1806.24
1323.42	-1969.44
1324.19	-2128.42
1324.96	-2283.18
1325.72	-2454.80
1326.49	-2647.51
1327.26	-2857.07
1328.03	-3070.86
1328.80	-3288.85
1329.57	-3477.34
1330.34	-3623.67
1331.11	-3732.07
1331.88	-3802.52
1332.65	-3847.68
1333.42	-3867.55
1334.19	-3887.41
1334.96	-3903.06
1335.73	-3931.36
1336.50	-3968.09
1337.27	-4021.68
1338.04	-4083.70
1338.80	-4133.08
1339.57	-4152.95
1340.34	-4139.09
1341.11	-4095.72
1341.88	-4031.28
1342.65	-3945.75
1343.42	-3851.80
1344.19	-3745.20
1344.96	-3638.60
1345.73	-3532.00
1346.50	-3425.40
1347.27	-3276.65
1348.04	-3081.52
1348.81	-2831.59
1349.58	-2547.94
1350.35	-2238.99
1351.12	-1913.18
1351.89	-1578.94
1352.65	-1248.92
1353.42	-923.11
1354.19	-605.73
1354.96	-301.00
1355.73	-13.13
1356.50	262.09
1357.27	520.45
1358.04	761.94
1358.81	982.36
1359.58	1181.71
1360.35	1355.76
1361.12	1504.51
1361.89	1619.54
1362.66	1696.63
1363.43	1744.21
1364.20	1770.72
1364.97	1784.58
1365.73	1785.79
1366.50	1787.00
1367.27	1788.21
1368.04	1797.85
1368.81	1803.28
1369.58	1808.71
1370.35	1809.92
1371.12	1811.13
1371.89	1816.56
1372.66	1821.98
1373.43	1818.98
1374.20	1803.33
1374.97	1775.03
1375.74	1734.09
1376.51	1688.93
1377.28	1643.77
1378.05	1594.39
1378.82	1545.01
1379.58	1482.99
1380.35	1412.54
1381.12	1321.01
1381.89	1208.40
1382.66	1057.85
1383.43	882.01
1384.20	689.31
1384.97	483.96
1385.74	261.74
1386.51	26.88
1387.28	-212.19
1388.05	-447.05
1388.82	-665.05
1389.59	-857.75
1390.36	-1020.95
1391.13	-1154.63
1391.90	-1271.46
1392.66	-1362.99
1393.43	-1437.66
1394.20	-1499.68
1394.97	-1553.27
1395.74	-1602.64
1396.51	-1635.16
1397.28	-1646.59
1398.05	-1636.95
1398.82	-1610.45
1399.59	-1575.51
1400.36	-1536.36
1401.13	-1501.42
1401.90	-1453.84
1402.67	-1385.18
1403.44	-1291.23
1404.21	-1176.20
1404.98	-1048.52
1405.75	-903.98
1406.51	-755.22
1407.28	-602.25
1408.05	-449.28
1408.82	-313.17
1409.59	-185.49
1410.36	-74.68
1411.13	19.27
1411.90	100.58
1412.67	160.81
1413.44	195.74
1414.21	213.82
1414.98	202.38
1415.75	157.22
1416.52	69.91
1417.29	-63.78
1418.06	-239.62
1418.83	-428.11
1419.59	-595.52
1420.36	-729.21
1421.13	-820.74
1421.90	-874.33
1422.67	-902.63
1423.44	-909.85
1424.21	-908.63
1424.98	-907.42
1425.75	-910.43
1426.52	-926.08
1427.29	-950.16
1428.06	-991.11
1428.83	-1044.70
1429.60	-1106.72
1430.37	-1160.31
1431.14	-1205.47
1431.91	-1242.20
1432.68	-1283.14
1433.44	-1324.09
1434.21	-1369.24
1434.98	-1414.40
1435.75	-1468.00
1436.52	-1534.23
1437.29	-1608.90
1438.06	-1658.28
1438.83	-1652.85
1439.60	-1596.84
1440.37	-1490.24
1441.14	-1349.91
1441.91	-1188.51
1442.68	-1014.46
1443.45	-836.20
1444.22	-666.36
1444.99	-504.96
1445.76	-360.42
1446.52	-245.39
1447.29	-164.09
1448.06	-120.72
1448.83	-106.86
1449.60	-122.51
1450.37	-159.24
1451.14	-225.48
1451.91	-317.01
1452.68	-438.05
1453.45	-580.17
1454.22	-730.71
1454.99	-881.26
1455.76	-1027.59
1456.53	-1182.36
1457.30	-1345.55
1458.07	-1521.40
1458.84	-1709.89
1459.61	-1902.59
1460.37	-2082.65
1461.14	-2250.06
1461.91	-2404.82
1462.68	-2542.72
1463.45	-2667.98
1464.22	-2776.37
1464.99	-2888.98
1465.76	-3001.59
1466.53	-3118.41
1467.30	-3235.24
1468.07	-3339.41
1468.84	-3430.95
1469.61	-3514.04
1470.38	-3597.14
1471.15	-3688.67
1471.92	-3797.07
1472.69	-3922.32
1473.45	-4047.58
1474.22	-4185.48
1474.99	-4306.52
1475.76	-4389.62
1476.53	-4426.35
1477.30	-4416.71
1478.07	-4360.69
1478.84	-4270.96
1479.61	-4147.49
1480.38	-3998.74
1481.15	-3833.12
1481.92	-3667.50
1482.69	-3497.67
1483.46	-3332.05
1484.23	-3162.22
1485.00	-2996.60
1485.77	-2839.41
1486.54	-2694.87
1487.30	-2562.98
1488.07	-2447.95
1488.84	-2341.35
1489.61	-2247.40
1490.38	-2174.52
1491.15	-2122.72
1491.92	-2100.43
1492.69	-2107.65
1493.46	-2157.03
1494.23	-2240.13
1495.00	-2365.38
1495.77	-2520.15
1496.54	-2712.85
1497.31	-2939.28
1498.08	-3207.86
1498.85	-3463.80
1499.62	-3664.94
1500.38	-3811.27
1501.15	-3894.37
1501.92	-3926.88
1502.69	-3917.24
1503.46	-3878.09
1504.23	-3826.29
1505.00	-3766.06
1505.77	-3705.83
1506.54	-3654.03
1507.31	-3614.88
1508.08	-3571.52
1508.85	-3511.29
1509.62	-3434.20
1510.39	-3331.81
1511.16	-3221.00
1511.93	-3101.75
1512.70	-2982.50
1513.46	-2871.69
1514.23	-2777.73
1515.00	-2700.64
1515.77	-2640.41
1516.54	-2605.48
1517.31	-2587.41
1518.08	-2594.63
1518.85	-2627.14
1519.62	-2680.73
1520.39	-2759.61
1521.16	-2863.79
1521.93	-3001.69
1522.70	-3173.32
1523.47	-3382.89
1524.24	-3651.47
1525.01	-3995.93
1525.78	-4374.12
1526.55	-4731.23
1527.31	-5046.19
1528.08	-5314.77
1528.85	-5545.41
1529.62	-5733.90
1530.39	-5892.88
1531.16	-6030.78
1531.93	-6130.75
1532.70	-6175.91
1533.47	-6170.48
1534.24	-6122.90
1535.01	-6041.59
1535.78	-5934.99
1536.55	-5815.74
1537.32	-5692.28
1538.09	-5573.04
[truncated: 1,900 more rows]
