# Supplementary material for: Wireless ear EEG to monitor drowsiness
Source: Nat Commun. 2024 Aug 2;15:6520. doi: 10.1038/s41467-024-48682-7 (PMC11297174; doi:10.1038/s41467-024-48682-7)
Supplement: Supplementary file 4 — Source Data [file 41467_2024_48682_MOESM4_ESM.zip › source_data/Fig 3/gold.csv]

0.00	422.18
0.77	333.75
1.54	224.25
2.31	118.96
3.08	37.91
3.85	-4.15
4.62	4.38
5.39	61.39
6.16	159.50
6.92	291.34
7.69	447.41
8.46	617.19
9.23	794.34
10.00	972.55
10.77	1154.97
11.54	1338.44
12.31	1522.97
13.08	1703.29
13.85	1883.60
14.62	2066.02
15.39	2254.77
16.16	2445.62
16.93	2636.47
17.70	2829.43
18.47	3022.39
19.24	3213.25
20.01	3396.72
20.77	3569.66
21.54	3728.89
22.31	3879.70
23.08	4024.18
23.85	4162.34
24.62	4292.07
25.39	4411.26
26.16	4517.80
26.93	4606.42
27.70	4671.86
28.47	4708.85
29.24	4716.33
30.01	4700.62
30.78	4670.15
31.55	4627.04
32.32	4572.34
33.09	4504.99
33.85	4430.26
34.62	4360.81
35.39	4307.16
36.16	4268.26
36.93	4242.01
37.70	4222.09
38.47	4203.22
39.24	4180.13
40.01	4158.10
40.78	4144.50
41.55	4145.65
42.32	4164.72
43.09	4201.71
43.86	4256.61
44.63	4327.32
45.40	4406.46
46.17	4486.65
46.94	4563.69
47.70	4633.34
48.47	4691.40
49.24	4733.66
50.01	4759.05
50.78	4769.69
51.55	4762.41
52.32	4737.22
53.09	4695.16
53.86	4643.62
54.63	4597.35
55.40	4571.10
56.17	4573.31
56.94	4600.81
57.71	4648.33
58.48	4707.45
59.25	4770.78
60.02	4829.90
60.78	4877.42
61.55	4904.92
62.32	4908.18
63.09	4881.93
63.86	4824.07
64.63	4733.53
65.40	4612.44
66.17	4480.80
66.94	4354.43
67.71	4237.55
68.48	4128.05
69.25	4019.59
70.02	3899.55
70.79	3758.43
71.56	3587.80
72.33	3382.39
73.10	3147.47
73.87	2878.83
74.63	2575.41
75.40	2225.62
76.17	1804.16
76.94	1294.18
77.71	659.84
78.48	-25.09
79.25	-679.45
80.02	-1266.37
80.79	-1766.86
81.56	-2168.30
82.33	-2470.66
83.10	-2686.61
83.87	-2828.79
84.64	-2914.05
85.41	-2959.27
86.18	-2973.93
86.95	-2973.83
87.71	-2969.51
88.48	-2970.47
89.25	-2970.37
90.02	-2947.08
90.79	-2880.59
91.56	-2766.67
92.33	-2607.43
93.10	-2410.26
93.87	-2180.41
94.64	-1928.43
95.41	-1658.54
96.18	-1379.16
96.95	-1095.56
97.72	-810.91
98.49	-529.43
99.26	-254.26
100.03	8.25
100.80	254.96
101.56	480.59
102.33	683.04
103.10	860.19
103.87	1015.21
104.64	1153.37
105.41	1271.50
106.18	1369.61
106.95	1445.59
107.72	1497.33
108.49	1524.83
109.26	1535.47
110.03	1529.25
110.80	1510.38
111.57	1476.75
112.34	1430.48
113.11	1375.78
113.88	1318.97
114.64	1258.99
115.41	1193.75
116.18	1121.13
116.95	1039.03
117.72	937.95
118.49	811.59
119.26	671.52
120.03	528.29
120.80	384.01
121.57	235.51
122.34	81.74
123.11	-75.19
123.88	-221.58
124.65	-343.73
125.42	-442.70
126.19	-521.64
126.96	-588.99
127.73	-652.12
128.49	-713.15
129.26	-779.45
130.03	-851.01
130.80	-935.22
131.57	-1034.19
132.34	-1128.94
133.11	-1203.67
133.88	-1254.15
134.65	-1283.56
135.42	-1292.95
136.19	-1285.47
136.96	-1262.19
137.73	-1222.04
138.50	-1167.14
139.27	-1095.38
140.04	-1009.91
140.81	-916.02
141.57	-817.91
142.34	-721.90
143.11	-635.39
143.88	-556.25
144.65	-483.43
145.42	-413.77
146.19	-349.39
146.96	-293.43
147.73	-250.12
148.50	-222.62
149.27	-201.45
150.04	-167.62
150.81	-116.94
151.58	-52.55
152.35	26.59
153.12	114.16
153.89	207.00
154.66	305.11
155.42	404.28
156.19	498.17
156.96	582.58
157.73	651.19
158.50	696.60
159.27	715.67
160.04	716.83
160.81	709.55
161.58	708.59
162.35	724.50
163.12	760.43
163.89	813.22
164.66	879.72
165.43	952.54
166.20	1023.25
166.97	1084.47
167.74	1129.89
168.50	1157.39
169.27	1158.54
170.04	1127.02
170.81	1058.62
171.58	945.95
172.35	800.62
173.12	662.66
173.89	556.31
174.66	484.75
175.43	445.85
176.20	432.25
176.97	436.57
177.74	454.58
178.51	489.46
179.28	544.36
180.05	625.61
180.82	731.10
181.59	857.66
182.35	996.87
183.12	1145.57
183.89	1297.43
184.66	1446.13
185.43	1585.34
186.20	1709.80
186.97	1814.23
187.74	1895.48
188.51	1952.49
189.28	1984.21
190.05	1990.63
190.82	1981.24
191.59	1963.42
192.36	1942.45
193.13	1919.36
193.90	1895.22
194.67	1862.65
195.43	1815.32
196.20	1746.92
196.97	1647.95
197.74	1519.48
198.51	1362.55
199.28	1195.08
200.05	1032.88
200.82	882.27
201.59	749.58
202.36	635.86
203.13	549.54
203.90	510.65
204.67	524.45
205.44	588.83
206.21	695.38
206.98	837.75
207.75	1006.47
208.52	1192.05
209.28	1383.96
210.05	1572.71
210.82	1749.86
211.59	1911.20
212.36	2050.41
213.13	2164.33
213.90	2248.74
214.67	2298.38
215.44	2312.18
216.21	2285.93
216.98	2219.63
217.75	2111.18
218.52	1960.57
219.29	1765.70
220.06	1514.98
220.83	1193.64
221.60	786.94
222.36	337.03
223.13	-116.04
223.90	-556.47
224.67	-974.76
225.44	-1363.55
226.21	-1717.55
226.98	-2033.62
227.75	-2314.91
228.52	-2565.64
229.29	-2792.12
230.06	-2998.58
230.83	-3185.02
231.60	-3352.49
232.37	-3502.05
233.14	-3636.84
233.91	-3761.10
234.68	-3881.15
235.44	-3999.08
236.21	-4113.86
236.98	-4228.63
237.75	-4345.51
238.52	-4471.88
239.29	-4607.73
240.06	-4743.59
240.83	-4872.06
241.60	-4994.21
242.37	-5110.04
243.14	-5223.76
243.91	-5334.32
244.68	-5440.66
245.45	-5545.95
246.22	-5653.35
246.99	-5754.42
247.76	-5834.42
248.53	-5888.07
249.29	-5917.48
250.06	-5928.97
250.83	-5925.71
251.60	-5917.18
252.37	-5912.87
253.14	-5918.04
253.91	-5936.91
254.68	-5973.70
255.45	-6037.88
256.22	-6138.96
256.99	-6274.81
257.76	-6413.82
258.53	-6514.90
259.30	-6562.22
260.07	-6561.07
260.84	-6519.87
261.61	-6449.16
262.37	-6358.43
263.14	-6255.05
263.91	-6146.40
264.68	-6036.69
265.45	-5914.34
266.22	-5754.05
266.99	-5549.50
267.76	-5302.79
268.53	-5025.52
269.30	-4728.22
270.07	-4425.66
270.84	-4123.09
271.61	-3824.74
272.38	-3530.61
273.15	-3242.80
273.92	-2963.42
274.69	-2697.74
275.46	-2452.09
276.22	-2229.62
276.99	-2035.60
277.76	-1871.10
278.53	-1738.21
279.30	-1637.99
280.07	-1567.28
280.84	-1521.87
281.61	-1503.85
282.38	-1525.88
283.15	-1587.96
283.92	-1661.64
284.69	-1725.82
285.46	-1776.31
286.23	-1812.04
287.00	-1837.24
287.77	-1860.32
288.54	-1885.52
289.30	-1917.04
290.07	-1965.42
290.84	-2038.03
291.61	-2141.22
292.38	-2274.96
293.15	-2437.16
293.92	-2617.28
294.69	-2800.55
295.46	-2966.97
296.23	-3108.09
297.00	-3227.08
297.77	-3329.21
298.54	-3422.90
299.31	-3513.44
300.08	-3591.33
300.85	-3634.44
301.62	-3633.28
302.39	-3587.87
303.15	-3500.30
303.92	-3379.00
304.69	-3231.36
305.46	-3066.85
306.23	-2892.86
307.00	-2717.82
307.77	-2542.77
308.54	-2370.89
309.31	-2202.17
310.08	-2041.88
310.85	-1893.18
311.62	-1758.18
312.39	-1637.94
313.16	-1534.56
313.93	-1448.04
314.70	-1367.85
315.47	-1286.60
316.23	-1203.24
317.00	-1114.62
317.77	-1025.99
318.54	-940.53
319.31	-860.33
320.08	-789.62
320.85	-725.24
321.62	-654.53
322.39	-566.96
323.16	-455.15
323.93	-318.04
324.70	-158.80
325.47	19.40
326.24	207.09
327.01	400.05
327.78	587.74
328.55	767.00
329.32	934.67
330.08	1091.80
330.85	1240.50
331.62	1381.82
332.39	1517.87
333.16	1648.65
333.93	1774.16
334.70	1894.40
335.47	2006.21
336.24	2106.43
337.01	2187.68
337.78	2245.74
338.55	2277.46
339.32	2282.83
340.09	2258.69
340.86	2199.77
341.63	2095.53
342.40	1928.07
343.16	1677.34
343.93	1367.60
344.70	1005.16
345.47	588.97
346.24	104.28
347.01	-383.57
347.78	-809.24
348.55	-1147.44
349.32	-1392.89
350.09	-1547.72
350.86	-1622.44
351.63	-1630.77
352.40	-1586.41
353.17	-1502.00
353.94	-1390.19
354.71	-1263.63
355.48	-1131.79
356.25	-1005.22
357.01	-889.20
357.78	-786.87
358.55	-702.46
359.32	-640.18
360.09	-600.04
360.86	-584.13
361.63	-577.71
362.40	-561.80
363.17	-531.14
363.94	-481.50
364.71	-409.74
365.48	-314.79
366.25	-198.77
367.02	-65.88
367.79	76.50
368.56	224.14
369.33	372.84
370.09	515.21
370.86	643.89
371.63	754.64
372.40	842.21
373.17	905.55
373.94	945.69
374.71	961.60
375.48	954.32
376.25	921.75
377.02	862.83
377.79	776.51
378.56	677.55
379.33	579.64
380.10	491.21
380.87	427.02
381.64	396.56
382.41	400.87
383.18	437.86
383.94	500.14
384.71	578.22
385.48	664.74
386.25	750.20
387.02	828.29
387.79	893.73
388.56	942.31
389.33	967.70
390.10	986.77
390.87	1009.00
391.64	1035.45
392.41	1065.06
393.18	1093.61
393.95	1117.95
394.72	1131.75
395.49	1129.74
396.26	1110.87
397.02	1082.51
397.79	1052.05
398.56	1017.37
399.33	975.31
400.10	919.56
400.87	843.78
401.64	743.76
402.41	614.23
403.18	467.84
403.95	315.12
404.72	161.35
405.49	13.91
406.26	-107.19
407.03	-191.40
407.80	-234.51
408.57	-239.68
409.34	-212.18
410.11	-160.44
410.87	-95.00
411.64	-24.29
412.41	43.26
413.18	101.32
413.95	145.68
414.72	180.56
415.49	214.38
416.26	247.15
417.03	279.92
417.80	309.53
418.57	334.92
419.34	348.72
420.11	348.82
420.88	349.98
421.65	371.15
422.42	418.68
423.19	490.44
423.95	585.39
424.72	700.36
425.49	831.14
426.26	975.62
427.03	1128.54
427.80	1287.77
428.57	1448.06
429.34	1608.35
430.11	1765.48
430.88	1916.29
431.65	2060.77
432.42	2199.98
433.19	2340.25
433.96	2482.62
434.73	2627.10
435.50	2771.58
436.27	2913.96
437.04	3054.23
437.80	3187.11
438.57	3309.46
439.34	3414.95
440.11	3501.47
440.88	3562.69
441.65	3598.63
442.42	3607.16
443.19	3584.07
443.96	3531.47
444.73	3452.53
445.50	3364.10
446.27	3289.38
447.04	3232.57
447.81	3195.78
448.58	3179.02
449.35	3184.39
450.12	3213.99
450.88	3263.63
451.65	3332.23
452.42	3415.58
453.19	3508.43
453.96	3609.70
454.73	3714.13
455.50	3818.57
456.27	3923.00
457.04	4020.06
457.81	4105.52
458.58	4186.77
459.35	4273.29
460.12	4367.18
460.89	4467.40
461.66	4571.83
462.43	4677.32
463.20	4787.03
463.97	4897.78
464.73	5004.33
465.50	5101.38
466.27	5182.63
467.04	5242.80
467.81	5277.68
468.58	5281.99
469.35	5258.91
470.12	5223.17
470.89	5182.17
471.66	5136.95
472.43	5087.52
473.20	5029.66
473.97	4954.93
474.74	4871.77
475.51	4785.45
476.28	4710.72
477.05	4652.86
477.81	4609.75
478.58	4589.83
479.35	4598.36
480.12	4631.13
480.89	4679.70
481.66	4736.71
482.43	4795.83
483.20	4848.62
483.97	4890.88
484.74	4913.11
485.51	4906.88
486.28	4867.99
487.05	4800.64
487.82	4713.27
488.59	4603.76
489.36	4475.29
490.13	4342.60
490.90	4217.28
491.66	4101.45
492.43	3991.95
493.20	3883.50
493.97	3768.72
494.74	3639.19
495.51	3503.34
496.28	3371.71
497.05	3250.61
497.82	3144.26
498.59	3059.00
499.36	2992.70
500.13	2936.95
500.90	2887.51
501.67	2837.03
502.44	2792.86
503.21	2766.61
503.98	2769.87
504.74	2798.43
505.51	2848.06
506.28	2907.18
507.05	2971.56
507.82	3040.17
508.59	3118.25
509.36	3203.72
510.13	3301.83
510.90	3414.69
511.67	3535.99
512.44	3663.61
513.21	3790.17
513.98	3908.31
514.75	4018.01
515.52	4116.12
516.29	4202.64
517.06	4278.62
517.83	4343.01
518.59	4397.91
519.36	4442.27
520.13	4473.98
520.90	4490.95
521.67	4487.88
522.44	4463.74
523.21	4415.36
523.98	4349.07
524.75	4272.23
525.52	4185.91
526.29	4092.22
527.06	3990.09
527.83	3879.53
528.60	3757.38
529.37	3623.63
530.14	3477.24
530.91	3312.94
531.67	3129.66
532.44	2929.52
533.21	2724.11
533.98	2514.49
534.75	2304.86
535.52	2119.48
536.29	1962.55
537.06	1827.75
537.83	1711.92
538.60	1616.12
539.37	1541.39
540.14	1485.63
540.91	1444.63
541.68	1416.27
542.45	1401.62
543.22	1395.40
543.99	1393.39
544.76	1400.86
545.52	1433.63
546.29	1499.07
547.06	1595.08
547.83	1714.26
548.60	1852.42
549.37	2000.07
550.14	2147.71
550.91	2289.03
551.68	2416.65
552.45	2526.35
553.22	2608.66
553.99	2660.39
554.76	2677.36
555.53	2657.43
556.30	2597.46
557.07	2497.44
557.84	2353.16
558.60	2158.29
559.37	1894.91
560.14	1586.22
560.91	1241.70
561.68	875.05
562.45	526.31
563.22	223.94
563.99	-16.24
564.76	-191.09
565.53	-304.81
566.30	-365.84
567.07	-380.49
567.84	-357.21
568.61	-301.25
569.38	-223.16
570.15	-129.27
570.92	-25.89
571.69	89.08
572.45	210.38
573.22	330.62
573.99	444.54
574.76	545.81
575.53	629.17
576.30	685.13
577.07	710.52
577.84	697.97
578.61	645.38
579.38	550.62
580.15	409.50
580.92	209.36
581.69	-64.55
582.46	-358.48
583.23	-633.45
584.00	-877.85
584.77	-1089.58
585.53	-1271.81
586.30	-1430.84
587.07	-1573.02
587.84	-1706.76
588.61	-1843.67
589.38	-1995.33
590.15	-2158.58
590.92	-2323.94
591.69	-2459.80
592.46	-2544.01
593.23	-2573.42
594.00	-2552.24
594.77	-2487.86
595.54	-2382.37
596.31	-2236.83
597.08	-2062.84
597.85	-1869.88
598.62	-1668.49
599.38	-1463.94
600.15	-1264.65
600.92	-1072.75
601.69	-888.22
602.46	-710.01
603.23	-539.18
604.00	-382.05
604.77	-238.63
605.54	-108.90
606.31	7.13
607.08	106.29
607.85	187.54
608.62	249.82
609.39	295.24
610.16	325.90
610.93	342.86
611.70	346.12
612.46	339.90
613.23	327.35
614.00	309.53
614.77	291.72
615.54	276.01
616.31	258.19
617.08	236.16
617.85	203.59
618.62	162.58
619.39	113.15
620.16	50.02
620.93	-28.93
621.70	-130.00
622.47	-255.31
623.24	-411.19
624.01	-605.01
624.78	-843.09
625.55	-1099.08
626.31	-1365.61
627.08	-1641.63
627.85	-1927.14
628.62	-2203.16
629.39	-2459.15
630.16	-2695.12
630.93	-2916.34
631.70	-3128.07
632.47	-3336.64
633.24	-3547.32
634.01	-3736.92
634.78	-3890.69
635.55	-4008.63
636.32	-4097.05
637.09	-4166.51
637.86	-4226.48
638.63	-4285.40
639.39	-4347.48
640.16	-4412.72
640.93	-4457.94
641.70	-4464.17
642.47	-4433.50
643.24	-4369.12
644.01	-4278.38
644.78	-4170.79
645.55	-4057.92
646.32	-3947.17
647.09	-3843.79
647.86	-3749.89
648.63	-3669.70
649.40	-3608.47
650.17	-3565.16
650.94	-3535.55
651.71	-3515.43
652.48	-3509.01
653.24	-3515.23
654.01	-3540.43
654.78	-3588.81
655.55	-3655.10
656.32	-3735.10
657.09	-3825.63
657.86	-3920.38
658.63	-4004.60
659.40	-4065.62
660.17	-4103.46
660.94	-4123.39
661.71	-4131.72
662.48	-4139.00
663.25	-4151.55
664.02	-4176.74
664.79	-4217.74
665.56	-4279.82
666.32	-4371.41
667.09	-4508.32
667.86	-4701.08
668.63	-4921.24
669.40	-5136.14
670.17	-5328.90
670.94	-5492.15
671.71	-5623.79
672.48	-5731.19
673.25	-5819.61
674.02	-5893.29
674.79	-5952.21
675.56	-5982.67
676.33	-5983.62
677.10	-5959.28
677.87	-5914.92
678.64	-5855.80
679.40	-5786.15
680.17	-5710.17
680.94	-5619.44
681.71	-5509.73
682.48	-5386.33
683.25	-5250.28
684.02	-5106.85
684.79	-4962.37
685.56	-4823.16
686.33	-4693.43
687.10	-4578.46
687.87	-4481.40
688.64	-4401.21
689.41	-4339.98
690.18	-4293.51
690.95	-4251.26
691.72	-4203.73
692.49	-4143.56
693.25	-4065.47
694.02	-3970.52
694.79	-3858.71
695.56	-3733.20
696.33	-3590.83
697.10	-3424.22
697.87	-3237.58
698.64	-3038.29
699.41	-2831.63
700.18	-2623.92
700.95	-2420.42
701.72	-2222.19
702.49	-2036.60
703.26	-1866.83
704.03	-1717.08
704.80	-1587.35
705.57	-1473.43
706.33	-1374.27
707.10	-1291.97
707.87	-1226.52
708.64	-1184.27
709.41	-1171.53
710.18	-1194.61
710.95	-1256.69
711.72	-1363.03
712.49	-1515.75
713.26	-1719.05
714.03	-1958.18
714.80	-2232.09
715.57	-2536.57
716.34	-2838.94
717.11	-3120.22
717.88	-3382.54
718.65	-3626.95
719.42	-3856.59
720.18	-4071.49
720.95	-4269.52
721.72	-4451.74
722.49	-4622.37
723.26	-4771.92
724.03	-4900.40
724.80	-5008.85
725.57	-5104.66
726.34	-5190.98
727.11	-5264.65
727.88	-5315.14
728.65	-5340.33
729.42	-5340.23
730.19	-5304.30
730.96	-5223.05
731.73	-5100.70
732.50	-4945.68
733.26	-4767.47
734.03	-4577.68
734.80	-4384.71
735.57	-4191.75
736.34	-4005.12
737.11	-3826.91
737.88	-3661.35
738.65	-3514.76
739.42	-3391.36
740.19	-3296.41
740.96	-3234.13
741.73	-3209.79
742.50	-3225.50
743.27	-3284.42
744.04	-3379.17
744.81	-3499.21
745.58	-3637.17
746.35	-3790.94
747.11	-3960.52
747.88	-4140.63
748.65	-4311.26
749.42	-4447.12
750.19	-4521.84
750.96	-4522.80
751.73	-4459.47
752.50	-4341.33
753.27	-4179.99
754.04	-3989.14
754.81	-3778.26
755.58	-3554.73
756.35	-3319.62
757.12	-3077.13
757.89	-2833.58
758.66	-2593.19
759.43	-2355.97
760.19	-2127.18
760.96	-1907.87
761.73	-1704.37
762.50	-1518.79
763.27	-1352.17
764.04	-1189.78
764.81	-1024.22
765.58	-857.60
766.35	-694.15
767.12	-540.18
767.89	-400.97
768.66	-280.73
769.43	-182.62
770.20	-104.53
770.97	-47.52
771.74	-15.81
772.51	-12.55
773.28	-40.90
774.04	-102.98
774.81	-197.73
775.58	-326.21
776.35	-489.46
777.12	-683.28
777.89	-864.45
778.66	-1005.57
779.43	-1101.37
780.20	-1153.97
780.97	-1170.73
781.74	-1162.20
782.51	-1137.86
783.28	-1099.82
784.05	-1054.41
784.82	-1010.04
785.59	-974.11
786.36	-945.56
787.12	-915.95
787.89	-887.40
788.66	-857.79
789.43	-830.29
790.20	-808.06
790.97	-790.04
791.74	-778.35
792.51	-765.60
793.28	-745.48
794.05	-716.93
794.82	-681.00
795.59	-641.90
796.36	-609.13
797.13	-581.63
797.90	-559.40
798.67	-538.22
799.44	-508.62
800.21	-462.15
800.97	-404.08
801.74	-335.48
802.51	-262.66
803.28	-195.12
804.05	-140.21
804.82	-107.44
805.59	-98.91
806.36	-119.89
807.13	-161.95
807.90	-198.74
808.67	-220.77
809.44	-218.56
810.21	-191.06
810.98	-142.48
811.75	-80.20
812.52	-6.33
813.29	78.08
814.05	173.03
814.82	272.19
815.59	372.41
816.36	468.41
817.13	553.88
817.90	625.64
818.67	677.38
819.44	705.93
820.21	706.03
820.98	676.62
821.75	612.43
822.52	512.41
823.29	375.51
824.06	204.88
824.83	17.39
825.60	-178.54
826.37	-382.89
827.14	-593.57
827.90	-797.93
828.67	-964.34
829.44	-1065.42
830.21	-1088.50
830.98	-1032.55
831.75	-909.14
832.52	-733.04
833.29	-515.84
834.06	-269.14
834.83	-4.51
835.60	269.60
836.37	542.66
837.14	805.17
837.91	1049.77
838.68	1270.13
839.45	1462.04
840.22	1621.28
840.98	1745.73
841.75	1834.36
842.52	1885.05
843.29	1892.52
844.06	1851.52
844.83	1760.99
845.60	1611.43
846.37	1393.38
847.14	1127.90
847.91	872.96
848.68	661.22
849.45	511.67
850.22	441.16
850.99	447.58
851.76	521.45
852.53	651.18
853.30	824.12
854.07	1029.72
854.83	1258.52
855.60	1498.90
856.37	1746.67
857.14	1991.27
857.91	2227.44
858.68	2448.85
859.45	2650.24
860.22	2833.72
860.99	3008.76
861.76	3178.54
862.53	3340.94
863.30	3500.17
864.07	3653.09
864.84	3797.57
865.61	3943.10
866.38	4098.12
867.15	4264.74
867.91	4440.83
868.68	4621.15
869.45	4799.35
870.22	4969.13
870.99	5123.10
871.76	5259.15
872.53	5373.07
873.30	5462.74
874.07	5525.02
874.84	5558.85
875.61	5575.81
876.38	5591.72
877.15	5621.32
877.92	5665.69
878.69	5722.70
879.46	5789.19
880.23	5854.63
881.00	5910.58
881.76	5950.73
882.53	5968.75
883.30	5963.58
884.07	5929.95
884.84	5874.20
885.61	5806.85
886.38	5739.50
887.15	5670.04
887.92	5598.47
888.69	5524.80
889.46	5444.80
890.23	5358.48
891.00	5267.95
891.77	5196.38
892.54	5159.60
893.31	5159.70
894.08	5190.36
894.84	5244.21
895.61	5310.70
896.38	5381.41
897.15	5451.07
897.92	5515.45
898.69	5573.52
899.46	5630.52
900.23	5685.43
901.00	5738.22
901.77	5785.74
902.54	5833.27
903.31	5892.38
904.08	5965.20
904.85	6050.67
905.62	6146.67
906.39	6247.94
907.16	6350.27
907.93	6449.43
908.69	6541.22
909.46	6621.41
910.23	6688.96
911.00	6740.70
911.77	6778.74
912.54	6803.08
913.31	6812.66
914.08	6805.39
914.85	6774.92
915.62	6719.16
916.39	6631.79
917.16	6508.59
917.93	6357.98
918.70	6217.91
919.47	6122.11
920.24	6081.10
921.01	6093.85
921.77	6154.02
922.54	6251.08
923.31	6373.43
924.08	6511.59
924.85	6653.96
925.62	6791.06
926.39	6916.58
927.16	7025.23
927.93	7115.96
928.70	7184.56
929.47	7241.57
930.24	7300.69
931.01	7370.34
931.78	7457.92
932.55	7558.13
933.32	7668.89
934.09	7790.19
934.86	7918.86
935.62	8048.59
936.39	8171.99
937.16	8283.80
937.93	8380.86
938.70	8461.05
939.47	8524.39
940.24	8571.91
941.01	8602.57
941.78	8611.10
942.55	8602.77
943.32	8586.01
944.09	8563.98
944.86	8536.67
945.63	8503.05
946.40	8460.99
947.17	8409.45
947.94	8342.10
948.70	8252.62
949.47	8133.63
950.24	7992.51
951.01	7840.85
951.78	7681.81
952.55	7515.40
953.32	7345.82
954.09	7188.89
954.86	7053.04
955.63	6937.21
956.40	6837.19
957.17	6748.76
957.94	6663.49
958.71	6577.18
959.48	6492.96
960.25	6423.51
961.02	6374.07
961.79	6346.77
962.55	6340.55
963.32	6351.19
964.09	6373.42
964.86	6398.81
965.63	6421.04
966.40	6439.05
967.17	6459.18
967.94	6487.73
968.71	6529.99
969.48	6579.62
970.25	6633.47
971.02	6683.10
971.79	6731.68
972.56	6782.36
973.33	6831.99
974.10	6877.41
974.87	6914.39
975.63	6938.73
976.40	6949.37
977.17	6941.04
977.94	6908.47
978.71	6846.39
979.48	6746.37
980.25	6610.52
981.02	6449.37
981.79	6282.96
982.56	6136.56
983.33	6014.41
984.10	5917.55
984.87	5849.15
985.64	5810.26
986.41	5793.49
987.18	5790.43
987.95	5791.58
988.72	5791.68
989.48	5783.35
990.25	5770.80
991.02	5765.63
991.79	5772.06
992.56	5783.75
993.33	5796.49
994.10	5808.19
994.87	5815.66
995.64	5813.65
996.41	5811.65
997.18	5830.71
997.95	5884.56
998.72	5992.16
999.49	6157.72
1000.26	6369.65
1001.03	6618.46
1001.80	6889.41
1002.56	7167.74
1003.33	7445.01
1004.10	7720.17
1004.87	7987.96
1005.64	8245.21
1006.41	8489.81
1007.18	8721.76
1007.95	8938.96
1008.72	9138.25
1009.49	9313.29
1010.26	9460.93
1011.03	9581.18
1011.80	9670.86
1012.57	9733.13
1013.34	9783.82
1014.11	9828.18
1014.88	9869.38
1015.65	9908.48
1016.41	9946.51
1017.18	9979.28
1017.95	10002.57
1018.72	10013.21
1019.49	10006.98
1020.26	9982.84
1021.03	9938.68
1021.80	9871.33
1022.57	9780.79
1023.34	9664.97
1024.11	9539.65
1024.88	9415.39
1025.65	9294.29
1026.42	9179.52
1027.19	9070.02
1027.96	8960.51
1028.73	8844.68
1029.49	8711.99
1030.26	8563.49
1031.03	8393.92
1031.80	8203.26
1032.57	8008.39
1033.34	7819.85
1034.11	7633.41
1034.88	7444.86
1035.65	7247.88
1036.42	7043.53
1037.19	6834.96
1037.96	6633.76
1038.73	6447.33
1039.50	6283.02
1040.27	6153.49
1041.04	6068.22
1041.81	6027.22
1042.58	6024.16
1043.34	6049.55
1044.11	6091.81
1044.88	6141.44
1045.65	6191.07
1046.42	6233.33
1047.19	6265.04
1047.96	6280.95
1048.73	6277.89
1049.50	6252.69
1050.27	6207.47
1051.04	6146.45
1051.81	6078.04
1052.58	6015.96
1053.35	5971.80
1054.12	5947.66
1054.89	5943.54
1055.66	5953.13
1056.42	5970.09
1057.19	5987.05
1057.96	5995.58
1058.73	5990.41
1059.50	5965.21
1060.27	5918.94
1061.04	5850.54
1061.81	5754.74
1062.58	5633.64
1063.35	5497.79
1064.12	5359.83
1064.89	5230.30
1065.66	5123.95
1066.43	5052.39
1067.20	5008.22
1067.97	4987.25
1068.74	4981.02
1069.51	4980.07
1070.27	4988.60
1071.04	5008.72
1071.81	5036.22
1072.58	5066.88
1073.35	5100.71
1074.12	5140.85
1074.89	5186.27
1075.66	5232.74
1076.43	5276.05
1077.20	5308.82
1077.97	5328.94
1078.74	5336.42
1079.51	5339.68
1080.28	5350.31
1081.05	5373.60
1081.82	5406.37
1082.59	5442.30
1083.35	5477.18
1084.12	5506.79
1084.89	5529.02
1085.66	5554.41
1086.43	5584.02
1087.20	5615.73
1087.97	5645.34
1088.74	5667.57
1089.51	5676.10
1090.28	5663.56
1091.05	5628.88
1091.82	5580.50
1092.59	5523.69
1093.36	5460.55
1094.13	5391.10
1094.90	5317.42
1095.67	5247.96
1096.44	5201.69
1097.20	5183.88
1097.97	5191.35
1098.74	5226.23
1099.51	5283.24
1100.28	5357.11
1101.05	5442.57
1101.82	5528.04
1102.59	5606.13
1103.36	5668.40
1104.13	5711.71
1104.90	5730.78
1105.67	5717.18
1106.44	5663.53
1107.21	5566.67
1107.98	5441.36
1108.75	5302.35
1109.52	5152.79
1110.28	4987.43
1111.05	4795.72
1111.82	4575.56
1112.59	4316.40
1113.36	4014.04
1114.13	3692.70
1114.90	3377.69
1115.67	3092.18
1116.44	2848.84
1117.21	2648.70
1117.98	2489.66
1118.75	2363.29
1119.52	2258.00
1120.29	2165.36
1121.06	2077.99
1121.83	1993.77
1122.60	1923.26
1123.36	1870.67
1124.13	1829.66
1124.90	1797.09
1125.67	1767.68
1126.44	1738.27
1127.21	1706.76
1127.98	1663.65
1128.75	1600.51
1129.52	1514.19
1130.29	1435.25
1131.06	1397.41
1131.83	1406.99
1132.60	1462.95
1133.37	1560.01
1134.14	1690.79
1134.91	1843.70
1135.68	2011.37
1136.45	2183.25
1137.21	2348.81
1137.98	2502.78
1138.75	2636.72
1139.52	2746.42
1140.29	2837.15
1141.06	2914.19
1141.83	2980.68
1142.60	3034.53
1143.37	3078.89
1144.14	3123.25
1144.91	3178.16
1145.68	3253.08
1146.45	3353.30
1147.22	3477.76
1147.99	3621.19
1148.76	3775.15
1149.53	3932.28
1150.29	4085.19
1151.06	4230.73
1151.83	4377.32
1152.60	4529.18
1153.37	4691.58
1154.14	4865.57
1154.91	5051.15
1155.68	5240.95
1156.45	5432.86
1157.22	5624.76
1157.99	5810.34
1158.76	5985.39
1159.53	6144.62
1160.30	6294.38
1161.07	6446.24
1161.84	6603.36
1162.61	6766.82
1163.38	6935.54
1164.14	7104.26
1164.91	7268.76
1165.68	7422.73
1166.45	7566.16
1167.22	7704.32
1167.99	7839.31
1168.76	7958.50
1169.53	8047.13
1170.30	8115.73
1171.07	8173.79
1171.84	8221.32
1172.61	8261.46
1173.38	8292.12
1174.15	8306.98
1174.92	8300.75
1175.69	8267.13
1176.46	8201.89
1177.22	8100.81
1177.99	7961.80
1178.76	7777.47
1179.53	7541.50
1180.30	7258.10
1181.07	6928.33
1181.84	6590.13
1182.61	6268.80
1183.38	5979.08
1184.15	5725.19
1184.92	5500.81
1185.69	5301.73
1186.46	5138.47
1187.23	5024.75
1188.00	4959.51
1188.77	4940.64
1189.54	4961.82
1190.31	5010.39
1191.07	5081.11
1191.84	5165.52
1192.61	5257.30
1193.38	5350.14
1194.15	5440.88
1194.92	5538.99
1195.69	5652.91
1196.46	5788.96
1197.23	5949.25
1198.00	6130.61
1198.77	6333.06
1199.54	6552.37
1200.31	6782.21
1201.08	7016.28
1201.85	7246.12
1202.62	7467.54
1203.39	7676.31
1204.15	7870.32
1204.92	8046.42
1205.69	8201.44
1206.46	8332.22
1207.23	8438.76
1208.00	8515.80
1208.77	8564.37
1209.54	8584.50
1210.31	8582.49
1211.08	8569.94
1211.85	8553.18
1212.62	8535.36
1213.39	8520.71
1214.16	8516.59
1214.93	8523.01
1215.70	8538.92
1216.47	8559.04
1217.24	8570.74
1218.00	8569.78
1218.77	8550.91
1219.54	8512.01
1220.31	8447.83
1221.08	8358.35
1221.85	8265.70
1222.62	8188.87
1223.39	8133.11
1224.16	8096.32
1224.93	8071.13
1225.70	8043.83
1226.47	8004.94
1227.24	7947.07
1228.01	7862.86
1228.78	7743.87
1229.55	7577.45
1230.32	7347.81
1231.08	7043.33
1231.85	6691.43
1232.62	6354.29
1233.39	6065.62
1234.16	5829.65
1234.93	5648.48
1235.70	5513.68
1236.47	5410.50
1237.24	5329.45
1238.01	5262.10
1238.78	5209.51
1239.55	5170.61
1240.32	5143.31
1241.09	5129.71
1241.86	5136.13
1242.63	5165.74
1243.40	5215.37
1244.17	5280.81
1244.93	5355.73
1245.70	5438.04
1246.47	5523.50
1247.24	5604.75
1248.01	5676.51
1248.78	5733.52
1249.55	5771.56
1250.32	5788.52
1251.09	5785.46
1251.86	5766.59
1252.63	5734.02
1253.40	5688.80
1254.17	5625.67
1254.94	5539.35
1255.71	5431.95
1256.48	5305.58
1257.25	5172.89
1258.01	5035.99
1258.78	4901.19
1259.55	4765.33
1260.32	4624.22
1261.09	4474.66
1261.86	4321.95
1262.63	4169.23
1263.40	4016.52
1264.17	3862.75
1264.94	3713.20
1265.71	3569.97
1266.48	3436.22
1267.25	3325.66
1268.02	3247.78
1268.79	3198.34
1269.56	3175.26
1270.33	3172.19
1271.10	3182.83
1271.86	3198.74
1272.63	3210.43
1273.40	3215.80
1274.17	3214.84
1274.94	3204.40
1275.71	3178.16
1276.48	3142.42
1277.25	3114.07
1278.02	3096.25
1278.79	3086.87
1279.56	3082.75
1280.33	3079.69
1281.10	3067.14
1281.87	3038.78
1282.64	2986.19
1283.41	2900.92
1284.18	2785.09
1284.94	2661.89
1285.71	2553.44
1286.48	2462.90
1287.25	2390.28
1288.02	2333.47
1288.79	2284.04
1289.56	2232.50
1290.33	2171.47
1291.10	2092.53
1291.87	1999.89
1292.64	1908.30
1293.41	1820.92
1294.18	1739.87
1294.95	1660.93
1295.72	1585.15
1296.49	1509.37
1297.26	1439.91
1298.03	1379.94
1298.79	1329.45
1299.56	1284.23
1300.33	1239.02
1301.10	1191.69
1301.87	1136.99
1302.64	1077.02
1303.41	1020.21
1304.18	972.88
1304.95	931.88
1305.72	898.25
1306.49	869.90
1307.26	840.49
1308.03	805.81
1308.80	765.86
1309.57	723.80
1310.34	682.80
1311.11	641.80
1311.87	593.42
1312.64	530.29
1313.41	461.88
1314.18	411.39
1314.95	374.61
1315.72	339.93
1316.49	301.03
1317.26	249.49
1318.03	175.82
1318.80	72.64
1319.57	-77.97
1320.34	-276.00
1321.11	-522.51
1321.88	-822.77
1322.65	-1184.15
1323.42	-1605.61
1324.19	-2038.66
1324.96	-2440.09
1325.72	-2788.83
1326.49	-3073.28
1327.26	-3287.12
1328.03	-3435.62
1328.80	-3534.58
1329.57	-3592.45
1330.34	-3620.80
1331.11	-3623.86
1331.88	-3613.23
1332.65	-3598.37
1333.42	-3587.74
1334.19	-3586.58
1334.96	-3600.18
1335.73	-3636.97
1336.50	-3705.37
1337.27	-3808.55
1338.04	-3945.46
1338.80	-4124.52
1339.57	-4357.33
1340.34	-4624.92
1341.11	-4878.81
1341.88	-5089.49
1342.65	-5251.69
1343.42	-5366.46
1344.19	-5436.97
1344.96	-5472.70
1345.73	-5484.20
1346.50	-5485.15
1347.27	-5476.62
1348.04	-5456.50
1348.81	-5426.89
1349.58	-5397.28
1350.35	-5375.05
1351.12	-5369.68
1351.89	-5387.50
1352.65	-5429.56
1353.42	-5494.80
1354.19	-5551.61
1354.96	-5568.37
1355.73	-5539.82
1356.50	-5469.11
1357.27	-5362.57
1358.04	-5231.79
1358.81	-5089.41
1359.58	-4943.88
1360.35	-4806.77
1361.12	-4683.37
1361.89	-4578.93
1362.66	-4492.42
1363.43	-4408.01
1364.20	-4318.33
1364.97	-4220.21
1365.73	-4113.67
1366.50	-4002.92
1367.27	-3896.37
1368.04	-3791.94
1368.81	-3673.81
1369.58	-3524.05
1370.35	-3346.90
1371.12	-3147.62
1371.89	-2934.63
1372.66	-2717.43
1373.43	-2506.56
1374.20	-2305.17
1374.97	-2120.64
1375.74	-1958.24
1376.51	-1824.30
1377.28	-1721.97
1378.05	-1652.31
1378.82	-1615.33
1379.58	-1616.28
1380.35	-1660.45
1381.12	-1726.74
1381.89	-1795.15
1382.66	-1847.74
1383.43	-1872.94
1384.20	-1864.41
1384.97	-1818.99
1385.74	-1736.69
1386.51	-1622.77
1387.28	-1486.72
1388.05	-1338.02
1388.82	-1186.16
1389.59	-1042.73
1390.36	-911.95
1391.13	-801.19
1391.90	-715.73
1392.66	-657.67
1393.43	-635.44
1394.20	-654.31
1394.97	-711.12
1395.74	-805.87
1396.51	-936.45
1397.28	-1083.90
1398.05	-1235.56
1398.82	-1384.06
1399.59	-1517.80
1400.36	-1615.71
1401.13	-1669.36
1401.90	-1679.80
1402.67	-1654.41
1403.44	-1600.56
1404.21	-1527.75
1404.98	-1447.55
1405.75	-1366.30
1406.51	-1291.38
1407.28	-1229.10
1408.05	-1179.47
1408.82	-1142.48
1409.59	-1116.03
1410.36	-1087.48
1411.13	-1048.39
1411.90	-1004.02
1412.67	-958.61
1413.44	-906.87
1414.21	-846.70
1414.98	-777.04
1415.75	-704.22
1416.52	-634.57
1417.29	-574.40
1418.06	-530.04
1418.83	-506.75
1419.59	-510.87
1420.36	-549.76
1421.13	-622.38
1421.90	-715.02
1422.67	-804.51
1423.44	-868.69
1424.21	-899.16
1424.98	-892.73
1425.75	-849.43
1426.52	-773.45
1427.29	-674.28
1428.06	-561.42
1428.83	-443.28
1429.60	-328.31
1430.37	-222.82
1431.14	-136.30
1431.91	-71.92
1432.68	-31.77
1433.44	-11.65
1434.21	-5.22
1434.98	-4.07
1435.75	0.24
1436.52	15.10
1437.29	37.33
1438.06	65.88
1438.83	95.49
1439.60	124.04
1440.37	154.71
1441.14	192.75
1441.91	244.48
1442.68	313.09
1443.45	401.71
1444.22	514.58
1444.99	652.74
1445.76	815.13
1446.52	999.66
1447.29	1201.05
1448.06	1411.93
1448.83	1624.91
1449.60	1832.63
1450.37	2030.86
1451.14	2220.66
1451.91	2405.19
1452.68	2588.66
1453.45	2771.08
1454.22	2955.62
1454.99	3146.47
1455.76	3346.81
1456.53	3552.41
1457.30	3759.07
1458.07	3977.33
1458.84	4213.50
1459.61	4464.42
1460.37	4725.89
1461.14	4993.67
1461.91	5261.46
1462.68	5523.97
1463.45	5775.95
1464.22	6018.45
1464.99	6249.35
1465.76	6463.39
1466.53	6657.40
1467.30	6826.12
1468.07	6973.76
1468.84	7106.65
1469.61	7232.17
1470.38	7347.14
1471.15	7449.46
1471.92	7535.98
1472.69	7603.53
1473.45	7650.00
1474.22	7673.29
1474.99	7673.38
1475.76	7645.03
1476.53	7584.00
1477.30	7480.82
1478.07	7326.00
1478.84	7106.89
1479.61	6869.86
1480.38	6648.65
1481.15	6451.67
1481.92	6283.15
1482.69	6137.81
1483.46	6007.23
1484.23	5888.24
1485.00	5791.38
1485.77	5718.76
1486.54	5666.16
1487.30	5627.27
1488.07	5598.91
1488.84	5576.88
1489.61	5561.17
1490.38	5546.52
1491.15	5527.65
1491.92	5500.34
1492.69	5454.07
1493.46	5378.29
1494.23	5266.68
1495.00	5115.02
1495.77	4911.72
1496.54	4649.40
1497.31	4325.95
1498.08	3983.54
1498.85	3648.50
1499.62	3329.28
1500.38	3031.12
1501.15	2745.62
1501.92	2467.49
1502.69	2188.31
1503.46	1897.54
1504.23	1582.53
1505.00	1223.25
1505.77	841.84
1506.54	480.46
1507.31	155.96
1508.08	-132.71
1508.85	-387.65
1509.62	-620.46
1510.39	-844.84
1511.16	-1068.16
1511.93	-1297.81
1512.70	-1541.16
1513.46	-1787.67
1514.23	-2026.80
1515.00	-2252.23
1515.77	-2456.59
1516.54	-2615.63
1517.31	-2703.00
1518.08	-2705.01
1518.85	-2622.71
1519.62	-2466.63
1520.39	-2254.70
1521.16	-2000.62
1521.93	-1721.24
1522.70	-1426.05
1523.47	-1125.59
1524.24	-831.46
1525.01	-547.86
1525.78	-266.38
1526.55	26.70
1527.31	333.48
1528.08	647.64
1528.85	961.80
1529.62	1269.63
1530.39	1565.87
1531.16	1858.95
1531.93	2146.76
1532.70	2432.47
1533.47	2724.49
1534.24	3024.95
1535.01	3327.51
1535.78	3623.76
1536.55	3908.40
1537.32	4177.24
1538.09	4429.22
[truncated: 1,900 more rows]
