# Supplementary material for: Wireless ear EEG to monitor drowsiness
Source: Nat Commun. 2024 Aug 2;15:6520. doi: 10.1038/s41467-024-48682-7 (PMC11297174; doi:10.1038/s41467-024-48682-7)
Supplement: Supplementary file 4 — Source Data [file 41467_2024_48682_MOESM4_ESM.zip › source_data/Fig 3/Impedance_spectrums/impedance_plot.m]

close all;
clear all;

%% This script is meant soley to generate the impedance fits for the 2020 TBioCAS paper

set(groot, 'defaultTextFontSize',   50)
set(groot, 'defaultAxesFontSize',   40)
set(groot, 'defaultTextFontWeight', 'normal')
set(groot, 'defaultAxesFontWeight', 'normal')
set(groot, 'defaultAxesLineWidth',  6)
set(groot, 'defaultLineLineWidth',  8)

close all;
imp_dir = './data';
dirlist = dir(imp_dir);

imp_mag_table = [];
imp_phase_table = [];

% get data
for i = 3:length(dirlist)
    filename = strcat(imp_dir, '/',dirlist(i).name);
    if contains(filename,"DS_Store")
        continue
    end
    load(filename);
    [mag_cell, phase_cell] = get_freq_mag_phase(raw_data_freq{1, 1});
    % phase = deg2rad(phase);
    
    mag = cell2mat(mag_cell);
    phase = cell2mat(phase_cell);

    
    if (mag(1) > 5e6)
       continue 
    end
% matlab dir() brings in "previous folder" and "current folder" as first
% two elements. So let's ignore them!
    if (i == 3)
        imp_mag_table = mag./2;
        imp_phase_table = phase;
    else
        imp_mag_table = cat(1,imp_mag_table,mag./2);
        imp_phase_table = cat(1,imp_phase_table,phase);
    end
end

%Calculate average spectrum and get fits
avg_mag = mean(imp_mag_table,1);
avg_phase = mean(imp_phase_table,1);
[real, imag] = pol2cart(avg_phase', avg_mag');
n_freq_pts = 201;
freq_arr = 2 * logspace(1, 6, n_freq_pts);
freq_arr = freq_arr';
data = [freq_arr, real, imag];
phase_deg = avg_phase; %rad2deg(avg_phase);

%% CPE Fit

ckt_cpe = 's(R1,p(R1,E2))';
params_cpe = [400, 1e5, 70e-9, 0.5];
LB_cpe = [10e3, 0, 0, 0];
UB_cpe = [10, inf, inf, 1];
[pbest_cpe, zbest_cpe, fval, exitflag, output] = Zfit(data, '', ckt_cpe, params_cpe, '', [], []);
fitted_real_cpe = zbest_cpe(:, 1);
fitted_imag_cpe = zbest_cpe(:, 2);
[fitted_phase_cpe, fitted_mag_cpe] = cart2pol(fitted_real_cpe, fitted_imag_cpe);
cpe_phase_deg = rad2deg(fitted_phase_cpe);


%% Magnitude standard deviation
% get standard deviation at each point
log_mag = log10(imp_mag_table);
log_avg_mag = log10(avg_mag);
log_stds = std(log_mag,0,1);
max = (avg_mag .* 10.^(log_stds));
min = (avg_mag ./ 10.^(log_stds));

imp_phase_table_deg = rad2deg(imp_phase_table);
log_phase = log10(imp_phase_table_deg);
log_avg_phase = log10(phase_deg);
log_stds_phase = std(log_phase,0,1);
max_phase = (phase_deg .* 10.^(log_stds_phase));
min_phase = (phase_deg ./ 10.^(log_stds_phase));

%% Plot magnitude
figure(1);

c1 = loglog(freq_arr, avg_mag,'-.','color','#1b365d', 'DisplayName', 'Impedance Magnitude');
hold on;
xlabel('Frequency (Hz)');
xlim([0 2e6]);

ax = gca;
ax.XColor = '#C0C0C0'; % light grey
ax.YColor = '#C0C0C0'; % light grey
ax.YLabel.Color = [0 0 0]; %black
ax.XLabel.Color = [0 0 0]; %black

xticks([0 100 1000 10000 100000 1000000])
xticklabels({'0','100','1k','10k','100k','1M'})

yticks([1000 10000 100000 1000000])
yticklabels({'1k','10k','100k','1 M'})

ticklabels = get(gca,'YTickLabel');
ticklabels_new = cell(size(ticklabels));
for i = 1:length(ticklabels)
    ticklabels_new{i} = ['\color{black} ' ticklabels{i}];
end
set(gca, 'YTickLabel', ticklabels_new);

ticklabels = get(gca,'XTickLabel');
ticklabels_new = cell(size(ticklabels));
for i = 1:length(ticklabels)
    ticklabels_new{i} = ['\color{black} ' ticklabels{i}];
end
set(gca, 'XTickLabel', ticklabels_new);
grid on
ax = gca;
ax.YMinorGrid = 'off';
ax.MinorGridLineStyle = '-';

temp_freq = freq_arr';
fill_obj1 = fill([temp_freq fliplr(temp_freq)], [min fliplr(max)], 'r', 'LineStyle', 'none','DisplayName', 'Std Dev');
alpha(fill_obj1, 0.2)
hold on;
%c2 = loglog(freq_arr, fitted_mag_cpe,'color','#ffc845', 'DisplayName', 'Z_{e,CPE} Fit');
hold on;
c3 = loglog(freq_arr, avg_mag,'-.','color','#1b365d', 'DisplayName', 'Impedance Magnitude');
delete(c1);

ylabel('Impedance Magnitude (\Omega)');
legend('EdgeColor','#C0C0C0');
legend('show')
hold off;

%% Plot phase
figure(2);
semilogx(freq_arr, phase_deg,'-.', 'color','#1b365d', 'DisplayName', 'Phase    ');
hold on;
%semilogx(freq_arr, cpe_phase_deg, 'color','#ffc845', 'DisplayName', 'Z_{e,CPE} Fit');
xlabel('Frequency (Hz)');
xlim([0 2e6]);
label = ['Phase (' char(176) ')'];

ax = gca;
ax.XColor = '#C0C0C0'; % light grey
ax.YColor = '#C0C0C0'; % light grey
ax.YLabel.Color = [0 0 0]; %black
ax.XLabel.Color = [0 0 0]; %black

xticks([0 100 1000 10000 100000 1000000])
xticklabels({'0','100','1k','10k','100k','1M'})
yticks([-100 -80 -60 -40 -20 0])
yticklabels({'-100','-80','-60','-40','-20', '0'})

ticklabels = get(gca,'YTickLabel');
ticklabels_new = cell(size(ticklabels));
for i = 1:length(ticklabels)
    ticklabels_new{i} = ['\color{black} ' ticklabels{i}];
end
set(gca, 'YTickLabel', ticklabels_new);
axis = get(gca,'YTickLabel');

ticklabels = get(gca,'XTickLabel');
ticklabels_new = cell(size(ticklabels));
for i = 1:length(ticklabels)
    ticklabels_new{i} = ['\color{black} ' ticklabels{i}];
end
set(gca, 'XTickLabel', ticklabels_new);

grid on
ax = gca;
ax.MinorGridLineStyle = '-';
ylabel(label);
legend('EdgeColor','#C0C0C0');
legend('show')
