# Supplementary material for: Wireless ear EEG to monitor drowsiness
Source: Nat Commun. 2024 Aug 2;15:6520. doi: 10.1038/s41467-024-48682-7 (PMC11297174; doi:10.1038/s41467-024-48682-7)
Supplement: Supplementary file 4 — Source Data [file 41467_2024_48682_MOESM4_ESM.zip › source_data/Fig 3/nickel.csv]

0.00	-1849.78
0.77	-1949.50
1.54	-2028.14
2.31	-2073.06
3.08	-2084.26
3.85	-2061.73
4.62	-2018.12
5.39	-1957.65
6.16	-1888.75
6.92	-1824.06
7.69	-1763.59
8.46	-1719.98
9.23	-1689.02
10.00	-1679.14
10.77	-1681.90
11.54	-1709.95
12.31	-1750.66
13.08	-1820.87
13.85	-1920.59
14.62	-2058.25
15.39	-2233.85
16.16	-2464.25
16.93	-2707.30
17.70	-2937.70
18.47	-3147.03
19.24	-3318.41
20.01	-3435.00
20.77	-3496.78
21.54	-3503.76
22.31	-3468.58
23.08	-3403.89
23.85	-3318.13
24.62	-3215.50
25.39	-3104.45
26.16	-2984.96
26.93	-2878.12
27.70	-2775.49
28.47	-2689.73
29.24	-2612.39
30.01	-2547.71
30.78	-2499.88
31.55	-2468.92
32.32	-2463.25
33.09	-2474.45
33.85	-2489.86
34.62	-2509.48
35.39	-2529.11
36.16	-2561.38
36.93	-2610.51
37.70	-2689.16
38.47	-2788.88
39.24	-2913.89
40.01	-3059.98
40.78	-3231.37
41.55	-3411.18
42.32	-3565.71
43.09	-3682.29
43.86	-3756.72
44.63	-3793.20
45.40	-3804.40
46.17	-3790.30
46.94	-3738.26
47.70	-3631.42
48.47	-3478.20
49.24	-3278.62
50.01	-3045.31
50.78	-2790.93
51.55	-2519.68
52.32	-2244.22
53.09	-1972.97
53.86	-1714.37
54.63	-1468.41
55.40	-1239.32
56.17	-1031.31
56.94	-852.80
57.71	-699.59
58.48	-567.45
59.25	-452.18
60.02	-353.77
60.78	-272.22
61.55	-211.75
62.32	-172.36
63.09	-162.47
63.86	-182.10
64.63	-235.45
65.40	-326.74
66.17	-460.18
66.94	-644.21
67.71	-870.40
68.48	-1121.88
69.25	-1381.79
70.02	-1629.06
70.79	-1855.24
71.56	-2060.35
72.33	-2252.82
73.10	-2428.42
73.87	-2561.86
74.63	-2648.94
75.40	-2685.42
76.17	-2667.11
76.94	-2615.07
77.71	-2529.30
78.48	-2422.46
79.25	-2298.76
80.02	-2175.06
80.79	-2051.35
81.56	-1944.51
82.33	-1850.32
83.10	-1764.55
83.87	-1666.14
84.64	-1550.87
85.41	-1422.95
86.18	-1286.60
86.95	-1150.25
87.71	-1018.12
88.48	-898.63
89.25	-791.79
90.02	-701.81
90.79	-611.83
91.56	-517.63
92.33	-423.44
93.10	-325.03
93.87	-235.05
94.64	-149.28
95.41	-80.38
96.18	-32.56
96.95	-14.24
97.72	-12.79
98.49	-19.77
99.26	-14.10
100.03	0.00
100.80	18.31
101.56	45.06
102.33	76.02
103.10	119.63
103.87	180.10
104.64	261.65
105.41	355.84
106.18	458.47
106.95	565.31
107.72	663.72
108.49	745.27
109.26	809.95
110.03	861.99
110.80	888.74
111.57	898.62
112.34	879.00
113.11	829.86
113.88	742.79
114.64	617.78
115.41	450.61
116.18	232.85
116.95	-56.57
117.72	-434.52
118.49	-846.19
119.26	-1228.35
120.03	-1555.71
120.80	-1824.05
121.57	-2029.16
122.34	-2179.47
123.11	-2287.62
123.88	-2366.26
124.65	-2419.61
125.42	-2451.88
126.19	-2467.29
126.96	-2478.49
127.73	-2493.90
128.49	-2521.95
129.26	-2558.44
130.03	-2603.36
130.80	-2648.28
131.57	-2693.19
132.34	-2729.68
133.11	-2766.17
133.88	-2798.44
134.65	-2834.93
135.42	-2875.63
136.19	-2920.55
136.96	-2965.47
137.73	-3006.17
138.50	-3046.87
139.27	-3087.58
140.04	-3132.49
140.81	-3190.06
141.57	-3260.27
142.34	-3359.99
143.11	-3489.22
143.88	-3660.60
144.65	-3882.58
145.42	-4159.35
146.19	-4448.77
146.96	-4712.90
147.73	-4930.65
148.50	-5106.25
149.27	-5239.70
150.04	-5347.85
150.81	-5434.92
151.58	-5509.35
152.35	-5566.92
153.12	-5594.97
153.89	-5564.01
154.66	-5469.81
155.42	-5316.60
156.19	-5117.02
156.96	-4875.28
157.73	-4608.25
158.50	-4328.57
159.27	-4040.46
160.04	-3756.56
160.81	-3476.89
161.58	-3205.64
162.35	-2947.04
163.12	-2705.30
163.89	-2480.42
164.66	-2280.84
165.43	-2102.33
166.20	-1953.33
166.97	-1838.06
167.74	-1756.51
168.50	-1696.04
169.27	-1665.08
170.04	-1659.41
170.81	-1679.04
171.58	-1719.74
172.35	-1789.95
173.12	-1881.24
173.89	-1997.83
174.66	-2143.92
175.43	-2319.52
176.20	-2516.20
176.97	-2721.30
177.74	-2892.69
178.51	-3005.06
179.28	-3041.54
180.05	-2997.94
180.82	-2886.88
181.59	-2712.59
182.35	-2500.36
183.12	-2254.40
183.89	-1991.59
184.66	-1716.12
185.43	-1444.88
186.20	-1173.63
186.97	-919.24
187.74	-677.50
188.51	-465.27
189.28	-274.12
190.05	-146.20
190.82	-144.75
191.59	-210.75
192.36	-335.76
193.13	-502.93
193.90	-699.61
194.67	-900.50
195.43	-1092.96
196.20	-1276.99
196.97	-1448.38
197.74	-1611.33
198.51	-1770.07
199.28	-1916.16
200.05	-2053.82
200.82	-2191.48
201.59	-2333.36
202.36	-2487.88
203.13	-2663.48
203.90	-2826.43
204.67	-2964.10
205.44	-3080.68
206.21	-3163.54
206.98	-3229.53
207.75	-3278.67
208.52	-3315.15
209.28	-3338.99
210.05	-3345.97
210.82	-3352.95
211.59	-3359.93
212.36	-3371.12
213.13	-3394.96
213.90	-3439.88
214.67	-3497.45
215.44	-3563.44
216.21	-3642.09
216.98	-3737.59
217.75	-3854.17
218.52	-3996.05
219.29	-4142.14
220.06	-4258.72
220.83	-4337.37
221.60	-4378.07
222.36	-4385.05
223.13	-4370.95
223.90	-4339.99
224.67	-4309.02
225.44	-4278.06
226.21	-4255.53
226.98	-4258.30
227.75	-4277.92
228.52	-4327.05
229.29	-4409.91
230.06	-4522.28
230.83	-4672.59
231.60	-4873.48
232.37	-5137.61
233.14	-5460.75
233.91	-5834.48
234.68	-6225.08
235.44	-6586.16
236.21	-6896.66
236.98	-7152.35
237.75	-7361.68
238.52	-7533.06
239.29	-7674.94
240.06	-7799.95
240.83	-7916.54
241.60	-8033.12
242.37	-8137.05
243.14	-8232.56
243.91	-8315.42
244.68	-8385.63
245.45	-8455.84
246.22	-8521.84
246.99	-8579.40
247.76	-8615.89
248.53	-8635.51
249.29	-8646.71
250.06	-8649.47
250.83	-8656.45
251.60	-8671.86
252.37	-8670.41
253.14	-8647.88
253.91	-8595.84
254.68	-8518.50
255.45	-8403.23
256.22	-8262.67
256.99	-8092.59
257.76	-7905.65
258.53	-7714.50
259.30	-7519.13
260.07	-7327.98
260.84	-7145.26
261.61	-6975.18
262.37	-6821.97
263.14	-6677.19
263.91	-6553.49
264.68	-6442.43
265.45	-6348.24
266.22	-6283.55
266.99	-6227.29
267.76	-6149.96
268.53	-6026.26
269.30	-5860.40
270.07	-5660.82
270.84	-5431.72
271.61	-5189.98
272.38	-4931.38
273.15	-4672.78
273.92	-4414.18
274.69	-4172.44
275.46	-3943.35
276.22	-3739.55
276.99	-3565.26
277.76	-3424.70
278.53	-3322.07
279.30	-3257.38
280.07	-3226.42
280.84	-3241.83
281.61	-3307.83
282.38	-3420.19
283.15	-3587.36
283.92	-3826.20
284.69	-4153.56
285.46	-4577.88
286.23	-5057.00
287.00	-5519.25
287.77	-5930.92
288.54	-6279.36
289.30	-6573.00
290.07	-6816.05
290.84	-7021.15
291.61	-7196.75
292.38	-7359.71
293.15	-7510.02
293.92	-7643.46
294.69	-7764.26
295.46	-7876.63
296.23	-7993.21
297.00	-8114.01
297.77	-8239.02
298.54	-8355.60
299.31	-8467.97
300.08	-8580.34
300.85	-8692.70
301.62	-8805.07
302.39	-8917.44
303.15	-9029.81
303.92	-9137.96
304.69	-9225.03
305.46	-9278.38
306.23	-9285.36
307.00	-9250.18
307.77	-9164.42
308.54	-9036.50
309.31	-8862.21
310.08	-8649.98
310.85	-8408.24
311.62	-8141.21
312.39	-7861.53
313.16	-7577.63
313.93	-7293.74
314.70	-7022.49
315.47	-6768.11
316.23	-6534.80
317.00	-6326.78
317.77	-6148.28
318.54	-6007.71
319.31	-5896.66
320.08	-5823.54
320.85	-5792.58
321.62	-5799.56
322.39	-5844.47
323.16	-5910.47
323.93	-5972.25
324.70	-6029.82
325.47	-6066.30
326.24	-6085.93
327.01	-6084.47
327.78	-6066.16
328.55	-6043.63
329.32	-6025.31
330.08	-6019.65
330.85	-6026.62
331.62	-6054.68
332.39	-6103.81
333.16	-6186.67
333.93	-6307.47
334.70	-6461.99
335.47	-6637.59
336.24	-6817.41
337.01	-6980.36
337.78	-7109.59
338.55	-7192.45
339.32	-7237.37
340.09	-7248.56
340.86	-7238.68
341.63	-7203.50
342.40	-7151.46
343.16	-7086.78
343.93	-7013.66
344.70	-6936.33
345.47	-6867.43
346.24	-6802.74
347.01	-6746.49
347.78	-6702.88
348.55	-6684.56
349.32	-6695.76
350.09	-6732.24
350.86	-6802.46
351.63	-6906.39
352.40	-7044.05
353.17	-7219.65
353.94	-7416.33
354.71	-7634.09
355.48	-7868.70
356.25	-8137.05
357.01	-8413.82
357.78	-8694.81
358.55	-8980.01
359.32	-9235.71
360.09	-9428.17
360.86	-9557.40
361.63	-9627.61
362.40	-9651.45
363.17	-9628.92
363.94	-9547.37
364.71	-9402.59
365.48	-9198.79
366.25	-8940.19
367.02	-8635.22
367.79	-8296.52
368.56	-7940.96
369.33	-7568.54
370.09	-7187.69
370.86	-6806.84
371.63	-6434.42
372.40	-6066.21
373.17	-5714.87
373.94	-5367.74
374.71	-5020.61
375.48	-4669.27
376.25	-4317.93
377.02	-3966.59
377.79	-3627.89
378.56	-3293.41
379.33	-2975.79
380.10	-2683.46
380.87	-2412.22
381.64	-2174.69
382.41	-1966.68
383.18	-1771.31
383.94	-1588.59
384.71	-1418.51
385.48	-1265.30
386.25	-1133.17
387.02	-1022.11
387.79	-940.56
388.56	-892.74
389.33	-882.85
390.10	-902.48
390.87	-934.75
391.64	-971.24
392.41	-1007.73
393.18	-1027.35
393.95	-1034.33
394.72	-1045.52
395.49	-1060.93
396.26	-1084.77
397.02	-1133.91
397.79	-1195.69
398.56	-1253.25
399.33	-1302.39
400.10	-1334.66
400.87	-1354.28
401.64	-1357.05
402.41	-1355.59
403.18	-1358.36
403.95	-1356.90
404.72	-1355.45
405.49	-1349.78
406.26	-1348.33
407.03	-1355.31
407.80	-1370.72
408.57	-1381.91
409.34	-1388.89
410.11	-1383.22
410.87	-1339.61
411.64	-1245.42
412.41	-1109.07
413.18	-934.78
413.95	-726.76
414.72	-506.10
415.49	-285.44
416.26	-69.00
417.03	134.80
417.80	330.17
418.57	500.25
419.34	636.60
420.11	751.87
420.88	846.06
421.65	927.61
422.42	983.87
423.19	1010.61
423.95	1007.85
424.72	962.93
425.49	884.29
426.26	763.49
427.03	587.89
427.80	357.49
428.57	72.28
429.34	-238.21
430.11	-531.85
430.88	-787.55
431.65	-1001.09
432.42	-1185.12
433.19	-1331.21
433.96	-1435.14
434.73	-1492.71
435.50	-1516.55
436.27	-1510.88
437.04	-1492.57
437.80	-1465.82
438.57	-1422.21
439.34	-1361.74
440.11	-1297.06
440.88	-1232.37
441.65	-1176.12
442.42	-1124.08
443.19	-1084.68
443.96	-1062.15
444.73	-1052.27
445.50	-1067.68
446.27	-1108.38
447.04	-1178.59
447.81	-1286.75
448.58	-1424.41
449.35	-1570.50
450.12	-1691.30
450.88	-1774.15
451.65	-1819.07
452.42	-1834.48
453.19	-1824.60
453.96	-1797.85
454.73	-1762.67
455.50	-1727.50
456.27	-1700.75
457.04	-1690.87
457.81	-1702.06
458.58	-1746.98
459.35	-1825.62
460.12	-1925.34
460.89	-2041.93
461.66	-2183.80
462.43	-2346.75
463.20	-2522.35
463.97	-2710.60
464.73	-2907.28
465.50	-3125.04
466.27	-3359.65
467.04	-3628.00
467.81	-3892.12
468.58	-4118.31
469.35	-4302.34
470.12	-4448.43
470.89	-4560.80
471.66	-4647.87
472.43	-4718.09
473.20	-4767.22
473.97	-4778.41
474.74	-4743.24
475.51	-4653.26
476.28	-4516.91
477.05	-4355.26
477.81	-4168.33
478.58	-3977.17
479.35	-3781.81
480.12	-3590.65
480.89	-3412.15
481.66	-3254.72
482.43	-3118.37
483.20	-2994.67
483.97	-2887.82
484.74	-2797.85
485.51	-2724.73
486.28	-2664.26
487.05	-2599.57
487.82	-2526.45
488.59	-2449.12
489.36	-2367.57
490.13	-2294.46
490.90	-2229.77
491.66	-2177.73
492.43	-2129.91
493.20	-2086.30
493.97	-2046.91
494.74	-2003.30
495.51	-1959.69
496.28	-1928.73
497.05	-1910.41
497.82	-1908.96
498.59	-1928.59
499.36	-1981.94
500.13	-2060.58
500.90	-2160.30
501.67	-2272.67
502.44	-2389.25
503.21	-2510.05
503.98	-2635.06
504.74	-2755.86
505.51	-2876.66
506.28	-2997.46
507.05	-3126.69
507.82	-3268.56
508.59	-3418.87
509.36	-3552.31
510.13	-3652.03
510.90	-3722.24
511.67	-3741.87
512.44	-3702.48
513.21	-3604.07
513.98	-3463.50
514.75	-3280.78
515.52	-3076.98
516.29	-2856.32
517.06	-2627.23
517.83	-2406.57
518.59	-2202.77
519.36	-2015.83
520.13	-1858.40
520.90	-1730.48
521.67	-1636.29
522.44	-1571.60
523.21	-1540.64
523.98	-1551.83
524.75	-1605.18
525.52	-1696.47
526.29	-1804.62
527.06	-1908.56
527.83	-1999.85
528.60	-2082.71
529.37	-2148.70
530.14	-2210.49
530.91	-2276.48
531.67	-2342.48
532.44	-2416.90
533.21	-2495.55
533.98	-2569.97
534.75	-2623.32
535.52	-2651.38
536.29	-2654.14
537.06	-2635.83
537.83	-2609.08
538.60	-2578.12
539.37	-2555.59
540.14	-2541.49
540.91	-2544.25
541.68	-2572.31
542.45	-2629.87
543.22	-2729.59
543.99	-2850.39
544.76	-2958.54
545.52	-3041.40
546.29	-3094.75
547.06	-3122.81
547.83	-3129.79
548.60	-3128.33
549.37	-3114.23
550.14	-3104.35
550.91	-3098.68
551.68	-3114.09
552.45	-3146.36
553.22	-3161.77
553.99	-3168.75
554.76	-3163.08
555.53	-3144.77
556.30	-3113.81
557.07	-3082.85
557.84	-3051.88
558.60	-3033.57
559.37	-3032.12
560.14	-3043.31
560.91	-3062.93
561.68	-3090.99
562.45	-3123.26
563.22	-3168.18
563.99	-3229.96
564.76	-3300.17
565.53	-3374.60
566.30	-3461.67
567.07	-3548.75
567.84	-3635.82
568.61	-3722.90
569.38	-3809.97
570.15	-3892.83
570.92	-3979.90
571.69	-4071.19
572.45	-4179.34
573.22	-4304.36
573.99	-4458.88
574.76	-4609.19
575.53	-4696.26
576.30	-4703.24
577.07	-4634.34
577.84	-4489.56
578.61	-4298.40
579.38	-4060.88
580.15	-3785.42
580.92	-3484.66
581.69	-3154.39
582.46	-2807.27
583.23	-2451.71
584.00	-2091.93
584.77	-1736.37
585.53	-1389.25
586.30	-1050.55
587.07	-732.93
587.84	-436.39
588.61	-165.14
589.38	72.38
590.15	284.61
590.92	484.19
591.69	679.56
592.46	874.93
593.23	1066.08
594.00	1244.59
594.77	1410.45
595.54	1555.23
596.31	1678.93
597.08	1781.56
597.85	1858.89
598.62	1906.71
599.38	1933.46
600.15	1930.70
600.92	1898.43
601.69	1832.43
602.46	1732.71
603.23	1603.48
604.00	1457.39
604.77	1294.43
605.54	1114.62
606.31	913.73
607.08	695.97
607.85	474.00
608.62	256.24
609.39	63.78
610.16	-111.82
610.93	-262.13
611.70	-391.36
612.46	-503.72
613.23	-611.87
614.00	-724.24
614.77	-845.04
615.54	-986.92
616.31	-1158.30
617.08	-1371.84
617.85	-1652.83
618.62	-2022.35
619.39	-2442.45
620.16	-2858.33
620.93	-3240.50
621.70	-3563.64
622.47	-3823.55
623.24	-4020.23
624.01	-4141.03
624.78	-4190.16
625.55	-4167.63
626.31	-4090.30
627.08	-3970.81
627.85	-3809.17
628.62	-3622.23
629.39	-3405.79
630.16	-3159.83
630.93	-2884.37
631.70	-2592.04
632.47	-2287.07
633.24	-1977.88
634.01	-1677.13
634.78	-1380.58
635.55	-1105.12
636.32	-842.30
637.09	-604.78
637.86	-392.55
638.63	-201.40
639.39	-31.32
640.16	117.67
640.93	249.81
641.70	386.16
642.47	535.15
643.24	696.80
644.01	862.66
644.78	1032.73
645.55	1194.38
646.32	1339.16
647.09	1471.29
647.86	1578.13
648.63	1668.11
649.40	1749.66
650.17	1826.99
650.94	1895.89
651.71	1952.15
652.48	1991.54
653.24	2014.07
654.01	2015.53
654.78	2000.12
655.55	1955.20
656.32	1884.99
657.09	1802.13
657.86	1719.27
658.63	1644.84
659.40	1583.06
660.17	1525.50
660.94	1472.15
661.71	1406.15
662.48	1327.51
663.25	1227.79
664.02	1119.64
664.79	1024.13
665.56	962.35
666.32	942.73
667.09	956.82
667.86	1004.65
668.63	1069.34
669.40	1155.10
670.17	1240.86
670.94	1326.63
671.71	1403.96
672.48	1464.43
673.25	1503.82
674.02	1513.71
674.79	1494.08
675.56	1436.52
676.33	1336.79
677.10	1194.92
677.87	998.24
678.64	772.05
679.40	541.65
680.17	323.90
680.94	139.86
681.71	-18.87
682.48	-164.96
683.25	-306.84
684.02	-440.29
684.79	-561.08
685.56	-669.24
686.33	-760.52
687.10	-818.09
687.87	-841.93
688.64	-832.05
689.41	-788.44
690.18	-719.54
690.95	-629.56
691.72	-522.72
692.49	-411.66
693.25	-309.03
694.02	-210.62
694.79	-129.07
695.56	-64.39
696.33	-29.21
697.10	-27.76
697.87	-60.03
698.64	-117.60
699.41	-187.81
700.18	-270.67
700.95	-361.96
701.72	-461.68
702.49	-557.18
703.26	-640.04
704.03	-701.82
704.80	-738.31
705.57	-741.07
706.33	-718.54
707.10	-679.15
707.87	-622.89
708.64	-562.42
709.41	-506.17
710.18	-462.56
710.95	-431.60
711.72	-400.64
712.49	-348.60
713.26	-262.83
714.03	-143.34
714.80	14.08
715.57	201.02
716.34	404.82
717.11	625.48
717.88	850.36
718.65	1075.23
719.42	1304.33
720.18	1516.56
720.95	1720.36
721.72	1903.08
722.49	2073.15
723.26	2222.15
724.03	2350.07
724.80	2448.48
725.57	2521.60
726.34	2569.42
727.11	2621.46
727.88	2673.50
728.65	2729.75
729.42	2794.44
730.19	2863.34
730.96	2936.46
731.73	3009.57
732.50	3074.26
733.26	3122.08
734.03	3153.04
734.80	3162.93
735.57	3160.17
736.34	3153.19
737.11	3141.99
737.88	3130.80
738.65	3119.61
739.42	3099.98
740.19	3076.14
740.96	3039.65
741.73	2977.87
742.50	2899.23
743.27	2799.51
744.04	2670.28
744.81	2524.19
745.58	2348.59
746.35	2160.34
747.11	2001.60
747.88	1889.24
748.65	1827.46
749.42	1812.05
750.19	1838.79
750.96	1899.26
751.73	1976.59
752.50	2062.36
753.27	2156.55
754.04	2238.10
754.81	2307.00
755.58	2363.26
756.35	2402.65
757.12	2437.83
757.89	2485.65
758.66	2546.12
759.43	2623.46
760.19	2700.79
760.96	2778.12
761.73	2851.24
762.50	2915.92
763.27	2972.18
764.04	3011.57
764.81	3042.53
765.58	3052.42
766.35	3053.87
767.12	3051.11
767.89	3044.13
768.66	3037.15
769.43	3038.60
770.20	3052.70
770.97	3075.23
771.74	3097.76
772.51	3124.51
773.28	3147.04
774.04	3165.35
774.81	3175.24
775.58	3172.47
776.35	3157.06
777.12	3133.22
777.89	3092.52
778.66	3047.60
779.43	2985.82
780.20	2907.18
780.97	2803.24
781.74	2678.23
782.51	2544.79
783.28	2411.34
784.05	2277.90
784.82	2161.31
785.59	2070.02
786.36	2012.46
787.12	1980.19
787.89	1973.21
788.66	1978.88
789.43	2001.41
790.20	2032.37
790.97	2063.33
791.74	2085.86
792.51	2099.96
793.28	2101.41
794.05	2081.79
794.82	2036.87
795.59	1979.30
796.36	1909.09
797.13	1834.67
797.90	1768.67
798.67	1723.75
799.44	1699.91
800.21	1701.36
800.97	1723.89
801.74	1759.07
802.51	1798.46
803.28	1842.07
804.05	1889.90
804.82	1946.15
805.59	2019.27
806.36	2100.82
807.13	2190.80
807.90	2280.77
808.67	2366.54
809.44	2452.30
810.21	2538.07
810.98	2619.61
811.75	2696.95
812.52	2770.06
813.29	2838.96
814.05	2907.87
814.82	2980.98
815.59	3054.10
816.36	3123.00
817.13	3187.69
817.90	3239.73
818.67	3279.12
819.44	3305.87
820.21	3315.75
820.98	3321.42
821.75	3322.87
822.52	3315.89
823.29	3292.05
824.06	3251.35
824.83	3206.43
825.60	3157.30
826.37	3116.59
827.14	3071.68
827.90	3026.76
828.67	2969.19
829.44	2898.98
830.21	2816.12
830.98	2712.19
831.75	2587.17
832.52	2432.65
833.29	2261.26
834.06	2081.45
834.83	1905.85
835.60	1730.25
836.37	1563.08
837.14	1395.91
837.91	1245.60
838.68	1107.94
839.45	982.93
840.22	874.78
840.98	791.92
841.75	742.79
842.52	723.16
843.29	724.61
844.06	738.71
844.83	769.67
845.60	804.85
846.37	835.81
847.14	858.34
847.91	872.44
848.68	886.54
849.45	904.86
850.22	914.74
850.99	916.19
851.76	900.78
852.53	864.30
853.30	815.16
854.07	736.52
854.83	628.37
855.60	482.28
856.37	323.54
857.14	173.23
857.91	31.36
858.68	-102.09
859.45	-227.10
860.22	-347.90
860.99	-460.27
861.76	-568.42
862.53	-672.36
863.30	-776.29
864.07	-888.66
864.84	-1009.46
865.61	-1142.90
866.38	-1301.64
867.15	-1498.32
867.91	-1724.51
868.68	-1954.91
869.45	-2176.88
870.22	-2369.34
870.99	-2523.86
871.76	-2640.45
872.53	-2719.09
873.30	-2764.01
874.07	-2783.63
874.84	-2786.40
875.61	-2784.94
876.38	-2770.84
877.15	-2727.23
877.92	-2658.33
878.69	-2572.57
879.46	-2474.16
880.23	-2371.53
881.00	-2268.91
881.76	-2170.50
882.53	-2080.52
883.30	-1998.97
884.07	-1913.21
884.84	-1819.01
885.61	-1716.39
886.38	-1605.33
887.15	-1502.70
887.92	-1404.29
888.69	-1322.74
889.46	-1253.84
890.23	-1201.80
891.00	-1158.20
891.77	-1106.16
892.54	-1041.47
893.31	-955.71
894.08	-853.08
894.84	-725.16
895.61	-584.60
896.38	-435.60
897.15	-278.17
897.92	-116.53
898.69	49.33
899.46	215.19
900.23	385.27
901.00	551.12
901.77	712.77
902.54	865.98
903.31	1014.98
904.08	1151.33
904.85	1279.25
905.62	1394.52
906.39	1497.15
907.16	1578.69
907.93	1647.59
908.69	1691.20
909.46	1713.73
910.23	1710.97
911.00	1678.70
911.77	1616.92
912.54	1521.41
913.31	1400.61
914.08	1258.74
914.85	1100.00
915.62	920.18
916.39	715.08
917.16	518.40
917.93	347.01
918.70	209.35
919.47	105.42
920.24	30.99
921.01	-22.36
921.77	-63.06
922.54	-103.77
923.31	-144.47
924.08	-185.17
924.85	-221.66
925.62	-253.93
926.39	-273.55
927.16	-284.75
927.93	-283.30
928.70	-273.41
929.47	-255.10
930.24	-241.00
931.01	-239.54
931.78	-250.74
932.55	-274.58
933.32	-315.28
934.09	-377.06
934.86	-468.35
935.62	-593.37
936.39	-781.61
937.16	-1028.88
937.93	-1343.59
938.70	-1717.32
939.47	-2120.56
940.24	-2528.02
941.01	-2935.47
941.78	-3309.20
942.55	-3632.35
943.32	-3896.47
944.09	-4114.23
944.86	-4281.40
945.63	-4410.63
946.40	-4514.57
947.17	-4588.99
947.94	-4625.48
948.70	-4615.60
949.47	-4563.56
950.24	-4477.79
951.01	-4370.95
951.78	-4243.03
952.55	-4110.90
953.32	-3970.33
954.09	-3821.33
954.86	-3659.69
955.63	-3493.83
956.40	-3323.76
957.17	-3157.90
957.94	-2996.26
958.71	-2851.47
959.48	-2723.55
960.25	-2612.50
961.02	-2522.52
961.79	-2457.83
962.55	-2418.44
963.32	-2395.91
964.09	-2390.24
964.86	-2397.22
965.63	-2425.28
966.40	-2465.98
967.17	-2510.90
967.94	-2564.25
968.71	-2621.81
969.48	-2675.16
970.25	-2724.29
971.02	-2735.49
971.79	-2712.96
972.56	-2648.27
973.33	-2554.08
974.10	-2447.24
974.87	-2331.96
975.63	-2216.69
976.40	-2105.63
977.17	-2003.01
977.94	-1917.24
978.71	-1856.77
979.48	-1808.95
980.25	-1773.77
981.02	-1742.81
981.79	-1711.85
982.56	-1680.89
983.33	-1654.14
984.10	-1631.61
984.87	-1613.30
985.64	-1594.98
986.41	-1589.31
987.18	-1583.65
987.95	-1577.98
988.72	-1563.88
989.48	-1545.56
990.25	-1531.46
991.02	-1521.58
991.79	-1520.13
992.56	-1531.32
993.33	-1563.59
994.10	-1616.94
994.87	-1687.15
995.64	-1757.37
996.41	-1819.15
997.18	-1876.71
997.95	-1930.06
998.72	-1987.63
999.49	-2057.84
1000.26	-2153.34
1001.03	-2265.71
1001.80	-2411.80
1002.56	-2587.40
1003.33	-2767.22
1004.10	-2913.31
1004.87	-3013.03
1005.64	-3057.95
1006.41	-3060.71
1007.18	-3025.53
1007.95	-2956.63
1008.72	-2875.08
1009.49	-2780.89
1010.26	-2690.91
1011.03	-2605.15
1011.80	-2536.24
1012.57	-2484.21
1013.34	-2453.24
1014.11	-2447.57
1014.88	-2458.77
1015.65	-2491.04
1016.41	-2540.17
1017.18	-2580.88
1017.95	-2613.15
1018.72	-2632.77
1019.49	-2648.18
1020.26	-2650.95
1021.03	-2645.28
1021.80	-2635.39
1022.57	-2612.86
1023.34	-2586.12
1024.11	-2550.94
1024.88	-2494.69
1025.65	-2425.78
1026.42	-2344.24
1027.19	-2254.26
1027.96	-2160.06
1028.73	-2065.87
1029.49	-1975.89
1030.26	-1902.77
1031.03	-1846.52
1031.80	-1815.55
1032.57	-1818.32
1033.34	-1854.80
1034.11	-1937.66
1034.88	-2062.68
1035.65	-2242.49
1036.42	-2485.54
1037.19	-2770.75
1037.96	-3077.03
1038.73	-3400.17
1039.50	-3727.53
1040.27	-4071.76
1041.04	-4415.98
1041.81	-4730.69
1042.58	-4982.17
1043.34	-5174.63
1044.11	-5308.08
1044.88	-5395.15
1045.65	-5444.29
1046.42	-5468.13
1047.19	-5483.54
1047.96	-5494.73
1048.73	-5510.14
1049.50	-5529.76
1050.27	-5553.61
1051.04	-5577.45
1051.81	-5613.93
1052.58	-5663.07
1053.35	-5733.28
1054.12	-5824.57
1054.89	-5903.21
1055.66	-5943.91
1056.42	-5938.24
1057.19	-5898.85
1057.96	-5821.52
1058.73	-5723.11
1059.50	-5607.84
1060.27	-5492.56
1061.04	-5377.29
1061.81	-5278.88
1062.58	-5193.12
1063.35	-5128.43
1064.12	-5080.61
1064.89	-5058.08
1065.66	-5069.27
1066.43	-5114.19
1067.20	-5197.05
1067.97	-5322.06
1068.74	-5493.45
1069.51	-5723.85
1070.27	-6025.92
1071.04	-6361.71
1071.81	-6710.14
1072.58	-7062.80
1073.35	-7419.67
1074.12	-7772.32
1074.89	-8095.47
1075.66	-8368.02
1076.43	-8594.21
1077.20	-8769.81
1077.97	-8903.25
1078.74	-8998.76
1079.51	-9052.11
1080.28	-9067.52
1081.05	-9061.85
1081.82	-9043.53
1082.59	-9008.36
1083.35	-8973.18
1084.12	-8933.79
1084.89	-8894.40
1085.66	-8846.57
1086.43	-8786.10
1087.20	-8717.20
1087.97	-8639.87
1088.74	-8562.54
1089.51	-8489.42
1090.28	-8428.95
1091.05	-8385.34
1091.82	-8367.02
1092.59	-8378.22
1093.36	-8418.92
1094.13	-8497.56
1094.90	-8609.93
1095.67	-8751.81
1096.44	-8906.33
1097.20	-9065.07
1097.97	-9206.94
1098.74	-9315.10
1099.51	-9393.74
1100.28	-9434.44
1101.05	-9432.99
1101.82	-9380.95
1102.59	-9274.11
1103.36	-9120.89
1104.13	-8921.31
1104.90	-8688.00
1105.67	-8429.40
1106.44	-8153.94
1107.21	-7865.83
1107.98	-7573.50
1108.75	-7285.39
1109.52	-6993.07
1110.28	-6696.53
1111.05	-6395.77
1111.82	-6095.01
1112.59	-5798.47
1113.36	-5514.58
1114.13	-5243.33
1114.90	-4988.95
1115.67	-4755.64
1116.44	-4556.05
1117.21	-4385.98
1117.98	-4245.41
1118.75	-4134.36
1119.52	-4065.46
1120.29	-4038.71
1121.06	-4058.33
1121.83	-4132.76
1122.60	-4253.56
1123.36	-4437.59
1124.13	-4697.50
1124.90	-5020.65
1125.67	-5356.44
1126.44	-5679.58
1127.21	-5977.43
1127.98	-6249.99
1128.75	-6493.04
1129.52	-6706.58
1130.29	-6861.10
1131.06	-6943.96
1131.83	-6942.51
1132.60	-6860.96
1133.37	-6716.18
1134.14	-6508.16
1134.91	-6236.92
1135.68	-5936.16
1136.45	-5618.54
1137.21	-5300.92
1137.98	-4991.73
1138.75	-4695.19
1139.52	-4428.16
1140.29	-4182.21
1141.06	-3940.47
1141.83	-3681.87
1142.60	-3410.62
1143.37	-3122.51
1144.14	-2830.18
1144.91	-2533.64
1145.68	-2237.10
1146.45	-1944.77
1147.22	-1669.31
1147.99	-1414.93
1148.76	-1190.05
1149.53	-998.90
1150.29	-841.47
1151.06	-721.98
1151.83	-636.22
1152.60	-584.18
1153.37	-549.00
1154.14	-513.82
1154.91	-478.65
1155.68	-439.26
1156.45	-395.65
1157.22	-352.04
1157.99	-291.57
1158.76	-218.45
1159.53	-132.69
1160.30	-51.14
1161.07	34.63
1161.84	107.74
1162.61	168.21
1163.38	207.60
1164.14	242.78
1164.91	286.39
1165.68	346.86
1166.45	428.41
1167.22	531.03
1167.99	637.88
1168.76	740.50
1169.53	834.70
1170.30	907.81
1171.07	942.99
1171.84	952.87
1172.61	937.47
1173.38	888.33
1174.15	818.12
1174.92	731.04
1175.69	627.11
1176.46	514.74
1177.22	389.73
1177.99	247.85
1178.76	76.47
1179.53	-141.29
1180.30	-422.28
1181.07	-753.85
1181.84	-1157.09
1182.61	-1560.33
1183.38	-1925.63
1184.15	-2231.91
1184.92	-2487.61
1185.69	-2692.72
1186.46	-2864.10
1187.23	-3010.20
1188.00	-3126.78
1188.77	-3213.85
1189.54	-3267.20
1190.31	-3291.04
1191.07	-3302.24
1191.84	-3288.14
1192.61	-3257.17
1193.38	-3209.35
1194.15	-3144.67
1194.92	-3075.76
1195.69	-3006.86
1196.46	-2933.74
1197.23	-2864.84
1198.00	-2795.94
1198.77	-2743.90
1199.54	-2704.51
1200.31	-2694.63
1201.08	-2714.25
1201.85	-2759.17
1202.62	-2833.60
1203.39	-2920.67
1204.15	-2995.10
1204.92	-3048.45
1205.69	-3063.86
1206.46	-3041.33
1207.23	-2972.42
1208.00	-2865.58
1208.77	-2729.23
1209.54	-2567.59
1210.31	-2397.52
1211.08	-2219.01
1211.85	-2053.15
1212.62	-1899.94
1213.39	-1763.59
1214.16	-1656.75
1214.93	-1583.63
1215.70	-1548.45
1216.47	-1555.43
1217.24	-1579.27
1218.00	-1598.90
1218.77	-1610.09
1219.54	-1608.64
1220.31	-1602.97
1221.08	-1588.87
1221.85	-1549.48
1222.62	-1484.79
1223.39	-1390.60
1224.16	-1275.32
1224.93	-1143.19
1225.70	-1006.84
1226.47	-870.49
1227.24	-751.00
1228.01	-644.16
1228.78	-549.96
1229.55	-472.63
1230.32	-416.38
1231.08	-381.20
1231.85	-375.53
1232.62	-399.37
1233.39	-452.72
1234.16	-518.72
1234.93	-572.07
1235.70	-600.12
1236.47	-607.10
1237.24	-576.14
1238.01	-515.67
1238.78	-429.91
1239.55	-327.28
1240.32	-216.22
1241.09	-100.95
1241.86	14.32
1242.63	138.03
1243.40	270.16
1244.17	410.73
1244.93	547.08
1245.70	675.00
1246.47	790.27
1247.24	884.46
1248.01	953.36
1248.78	992.76
1249.55	1006.86
1250.32	987.23
1251.09	933.88
1251.86	842.59
1252.63	709.15
1253.40	520.90
1254.17	290.50
1254.94	5.29
1255.71	-322.07
1256.48	-640.99
1257.25	-921.98
1258.01	-1165.03
1258.78	-1378.57
1259.55	-1571.04
1260.32	-1746.64
1261.09	-1888.51
1261.86	-2000.88
1262.63	-2083.74
1263.40	-2149.73
1264.17	-2186.22
1264.94	-2188.99
1265.71	-2145.38
1266.48	-2072.26
1267.25	-1973.85
1268.02	-1862.79
1268.79	-1747.52
1269.56	-1636.46
1270.33	-1538.05
1271.10	-1452.29
1271.86	-1391.82
1272.63	-1356.64
1273.40	-1334.11
1274.17	-1320.01
1274.94	-1310.13
1275.71	-1308.67
1276.48	-1324.08
1277.25	-1360.57
1278.02	-1422.35
1278.79	-1513.64
1279.56	-1613.36
1280.33	-1725.73
1281.10	-1829.66
1281.87	-1916.74
1282.64	-1982.73
1283.41	-2019.22
1284.18	-2021.98
1284.94	-1986.81
1285.71	-1930.55
1286.48	-1857.43
1287.25	-1775.89
1288.02	-1698.55
1288.79	-1621.22
1289.56	-1543.89
1290.33	-1458.12
1291.10	-1372.36
1291.87	-1295.03
1292.64	-1221.91
1293.41	-1169.87
1294.18	-1130.48
1294.95	-1107.95
1295.72	-1110.71
1296.49	-1142.98
1297.26	-1204.77
1298.03	-1300.27
1298.79	-1412.64
1299.56	-1550.30
1300.33	-1709.03
1301.10	-1888.85
1301.87	-2102.39
1302.64	-2349.66
1303.41	-2643.29
1304.18	-2928.50
1304.95	-3167.33
1305.72	-3334.50
1306.49	-3434.22
1307.26	-3466.49
1308.03	-3439.75
1308.80	-3366.63
1309.57	-3255.57
1310.34	-3115.00
1311.11	-2966.01
1311.87	-2808.58
1312.64	-2659.58
1313.41	-2519.02
1314.18	-2391.10
1314.95	-2258.96
1315.72	-2122.61
1316.49	-1977.83
1317.26	-1833.05
1318.03	-1696.70
1318.80	-1573.00
1319.57	-1466.16
1320.34	-1376.18
1321.11	-1307.27
1321.88	-1246.80
1322.65	-1198.98
1323.42	-1163.80
1324.19	-1141.27
1324.96	-1139.82
1325.72	-1163.66
1326.49	-1221.23
1327.26	-1299.87
1328.03	-1403.81
1328.80	-1528.82
1329.57	-1687.56
1330.34	-1871.59
1331.11	-2068.27
1331.88	-2256.51
1332.65	-2432.11
1333.42	-2586.64
1334.19	-2728.51
1334.96	-2857.74
1335.73	-2957.46
1336.50	-3015.03
1337.27	-3030.44
1338.04	-3016.34
1338.80	-2981.16
1339.57	-2924.91
1340.34	-2860.22
1341.11	-2795.53
1341.88	-2735.06
1342.65	-2691.45
1343.42	-2668.92
1344.19	-2663.26
1344.96	-2636.51
1345.73	-2584.47
1346.50	-2502.92
1347.27	-2391.87
1348.04	-2259.73
1348.81	-2119.17
1349.58	-1978.60
1350.35	-1842.25
1351.12	-1718.55
1351.89	-1607.49
1352.65	-1509.08
1353.42	-1427.53
1354.19	-1371.28
1354.96	-1340.31
1355.73	-1322.00
1356.50	-1303.68
1357.27	-1272.72
1358.04	-1233.33
1358.81	-1172.86
1359.58	-1099.74
1360.35	-1018.19
1361.12	-928.21
1361.89	-829.80
1362.66	-722.96
1363.43	-603.48
1364.20	-488.20
1364.97	-377.14
1365.73	-278.73
1366.50	-188.76
1367.27	-107.21
1368.04	-17.23
1368.81	76.97
1369.58	183.81
1370.35	286.43
1371.12	389.06
1371.89	474.82
1372.66	547.94
1373.43	595.76
1374.20	626.72
1374.97	649.26
1375.74	650.71
1376.51	652.16
1377.28	678.91
1378.05	747.81
1378.82	850.43
1379.58	986.79
1380.35	1140.00
1381.12	1310.07
1381.89	1475.93
1382.66	1637.57
1383.43	1795.00
1384.20	1948.21
1384.97	2105.64
1385.74	2258.86
1386.51	2407.85
1387.28	2548.42
1388.05	2680.55
1388.82	2795.82
1389.59	2898.45
1390.36	2992.65
1391.13	3069.98
1391.90	3134.66
1392.66	3186.70
1393.43	3213.45
1394.20	3214.90
1394.97	3178.42
1395.74	3108.20
1396.51	3008.48
1397.28	2875.04
1398.05	2712.08
1398.82	2523.84
1399.59	2306.08
1400.36	2075.68
1401.13	1862.14
1401.90	1673.89
1402.67	1506.72
1403.44	1356.42
1404.21	1218.75
1404.98	1089.53
1405.75	964.51
1406.51	856.36
1407.28	773.50
1408.05	703.29
1408.82	637.29
1409.59	575.52
1410.36	505.30
1411.13	418.23
1411.90	297.43
1412.67	142.91
1413.44	1.03
1414.21	-111.34
1414.98	-189.98
1415.75	-230.68
1416.52	-237.66
1417.29	-227.77
1418.06	-196.81
1418.83	-144.77
1419.59	-80.09
1420.36	-11.19
1421.13	61.93
1421.90	135.05
1422.67	208.16
1423.44	285.50
1424.21	379.69
1424.98	503.40
1425.75	652.39
1426.52	826.68
1427.29	1017.83
1428.06	1213.20
1428.83	1412.79
1429.60	1595.51
1430.37	1761.37
1431.14	1906.15
1431.91	2021.42
1432.68	2107.18
1433.44	2167.65
1434.21	2198.62
1434.98	2204.29
1435.75	2180.44
1436.52	2114.45
1437.29	2010.51
1438.06	1889.71
1438.83	1773.13
1439.60	1681.84
1440.37	1632.71
1441.14	1566.71
1441.91	1513.36
1442.68	1464.23
1443.45	1419.31
1444.22	1387.04
1444.99	1367.41
1445.76	1352.00
1446.52	1374.53
1447.29	1439.22
1448.06	1541.85
1448.83	1678.20
1449.60	1827.19
1450.37	1984.62
1451.14	2112.54
1451.91	2227.81
1452.68	2326.22
1453.45	2411.99
1454.22	2476.67
1454.99	2524.50
1455.76	2547.03
1456.53	2544.26
1457.30	2511.99
1458.07	2424.92
1458.84	2299.90
1459.61	2124.31
1460.37	1893.90
1461.14	1579.19
1461.91	1180.16
1462.68	722.12
1463.45	272.51
1464.22	-126.51
1464.99	-458.09
1465.76	-722.21
1466.53	-923.11
1467.30	-1077.63
1468.07	-1190.00
1468.84	-1281.29
1469.61	-1359.93
1470.38	-1438.57
1471.15	-1529.86
1471.92	-1633.80
1472.69	-1733.52
1473.45	-1824.81
1474.22	-1903.45
1474.99	-1969.45
1475.76	-2018.58
1476.53	-2059.28
1477.30	-2095.77
1478.07	-2132.26
1478.84	-2151.88
1479.61	-2142.00
1480.38	-2094.18
1481.15	-2021.06
1481.92	-1926.86
1482.69	-1807.38
1483.46	-1671.03
1484.23	-1522.03
1485.00	-1368.82
1485.77	-1215.60
1486.54	-1066.61
1487.30	-930.26
1488.07	-768.61
1488.84	-564.81
1489.61	-318.86
1490.38	-34.96
1491.15	270.01
1491.92	579.19
1492.69	888.38
1493.46	1180.71
1494.23	1456.17
1495.00	1714.77
1495.77	1952.30
1496.54	2168.74
1497.31	2380.97
1498.08	2588.99
1498.85	2797.00
1499.62	3005.02
1500.38	3217.25
1501.15	3425.26
1501.92	3624.84
1502.69	3811.78
1503.46	3977.64
1504.23	4118.21
1505.00	4229.26
1505.77	4310.81
1506.54	4367.06
1507.31	4398.03
1508.08	4403.69
1508.85	4375.64
1509.62	4334.94
1510.39	4298.45
1511.16	4274.61
1511.93	4259.20
1512.70	4264.87
1513.46	4283.18
1514.23	4309.93
1515.00	4340.89
1515.77	4371.85
1516.54	4402.81
1517.31	4433.77
1518.08	4477.38
1518.85	4525.21
1519.62	4573.03
1520.39	4620.85
1521.16	4660.25
1521.93	4691.21
1522.70	4696.88
1523.47	4677.25
1524.24	4623.90
1525.01	4536.83
1525.78	4416.03
1526.55	4261.51
1527.31	4064.83
1528.08	3817.56
1528.85	3566.09
1529.62	3348.33
1530.39	3172.73
1531.16	3039.28
1531.93	2935.35
1532.70	2860.92
1533.47	2811.79
1534.24	2792.16
1535.01	2806.26
1535.78	2841.44
1536.55	2893.48
1537.32	2966.59
1538.09	3043.93
[truncated: 1,900 more rows]
