# Supplementary material for: Wireless ear EEG to monitor drowsiness
Source: Nat Commun. 2024 Aug 2;15:6520. doi: 10.1038/s41467-024-48682-7 (PMC11297174; doi:10.1038/s41467-024-48682-7)
Supplement: Supplementary file 4 — Source Data [file 41467_2024_48682_MOESM4_ESM.zip › source_data/Fig 3/plot_roughness.m]

clear all;
close all;

%% Graphics Properties

set(groot, 'defaultTextFontSize',   40)
set(groot, 'defaultAxesFontSize',   30)
set(groot, 'defaultTextFontWeight', 'normal')
set(groot, 'defaultAxesFontWeight', 'normal')
set(groot, 'defaultAxesLineWidth',  4)
set(groot, 'defaultLineLineWidth',  4)

%% load tables
cu = readtable('./copper.csv');
cu_x = cu.Var1;
cu_y = cu.Var2;

ni = readtable('./nickel.csv');
ni_x = ni.Var1;
ni_y = ni.Var2;

au = readtable('./gold.csv');
au_x = au.Var1;
au_y = au.Var2;

%% Data splicing and normalization

start_val = 2601;
end_val = 3900;

cu_x = cu_x(start_val:end_val);
cu_x = cu_x - cu_x(1);
cu_y = cu_y(start_val:end_val);
cu_y = cu_y - mean(cu_y);
std_cu = std(cu_y);

ni_x = ni_x(start_val:end_val);
ni_x = ni_x - ni_x(1);
ni_y = ni_y(start_val:end_val);
ni_y = ni_y - mean(ni_y);
std_ni = std(ni_y);

au_x = au_x(start_val:end_val);
au_x = au_x - au_x(1);
au_y = au_y(start_val:end_val);
au_y = au_y - mean(au_y);
std_au = std(au_y);

%% plot
plot(cu_x,cu_y,'color','#1b365d', 'DisplayName', 'copper');
hold on;
plot(ni_x,ni_y,'color','#181204', 'DisplayName', 'nickel');
plot(au_x,au_y,'color','#bb812b', 'DisplayName', 'gold');
xlabel('Distance (um)')
ylabel('Normalized Height (mm)')
legend('show')
grid off;
ax = gca;
ax.MinorGridLineStyle = '-';
