# Supplementary material for: Wireless ear EEG to monitor drowsiness
Source: Nat Commun. 2024 Aug 2;15:6520. doi: 10.1038/s41467-024-48682-7 (PMC11297174; doi:10.1038/s41467-024-48682-7)
Supplement: Supplementary file 4 — Source Data [file 41467_2024_48682_MOESM4_ESM.zip › source_data/Fig 3/sheet_resistance.m]

%% Sheet Resistance violin plot

% *****EXAMPLE*****
% x1 = ones(1,500);
% x2 = 2 * ones(1,500);
% x = [x1 x2];
% y1 = 2 * randn(1,500);
% y2 = [randn(1,250) randn(1,250) + 4];
% y = [y1 y2];
% swarmchart(x,y,'filled','MarkerFaceAlpha',0.5,'MarkerEdgeAlpha',0.5)

clear all
close all

cu_x = ones(1,40);
ni_x = 2 * ones(1,40);
au_x = 3 * ones(1,40);

cu_y = [0.0292 0.0493 0.0454 0.0389 0.0281 0.0336 0.0322 0.0698 0.0422 0.0512 ...
        0.0857 0.0405 0.0691 0.0523 0.0468 0.0603 0.0564 0.1015 0.0599 0.0099 ...
        0.0167 0.0207 0.0157 0.0406 0.0326 0.0170 0.0143 0.0167 0.0435 0.1075 ...
        0.0131 0.0148 0.0136 0.0187 0.0160 0.0403 0.0519 0.0160 0.0233 0.0352];
    
cu_y = 4.532 * cu_y;
  
ni_y = [0.0193 0.0227 0.0224 0.0232 0.0202 0.0230 0.0227 0.0224 0.0246 0.0238 ...
        0.0217 0.0216 0.0214 0.0225 0.0238 0.0220 0.0225 0.0221 0.0290 0.0244 ...
        0.0197 0.0180 0.0190 0.0207 0.0204 0.0196 0.0189 0.0196 0.0176 0.0193 ...
        0.0206 0.0240 0.0191 0.0103 0.0221 0.0185 0.0185 0.0190 0.0202 0.0221];
ni_y = 4.532 * ni_y;
  
au_y = [0.0063 0.0060 0.0059 0.0081 0.0080 0.0054 0.0061 0.0065 0.0061 0.0063 ...
        0.0096 0.0058 0.0062 0.0065 0.0062 0.0086 0.0062 0.0060 0.0062 0.0062 ...
        0.0063 0.0067 0.0067 0.0064 0.0065 0.0067 0.0065 0.0067 0.0073 0.0078 ...
        0.0075 0.0066 0.0060 0.0071 0.0068 0.0065 0.0062 0.0069 0.0075 0.0068];
au_y = 4.532 * au_y;
  
x = [cu_x ni_x au_x]; 
y = [cu_y ni_y au_y];

swarmchart(x,y,260,'filled','MarkerFaceAlpha',0.3,'MarkerEdgeAlpha',0.3)

cu_mean = mean(cu_y);
cu_std = std(cu_y);

ni_mean = mean(ni_y);
ni_std = std(ni_y);

au_mean = mean(au_y);
au_std = std(au_y);

means = [cu_mean ni_mean au_mean];
stds = [cu_std ni_std au_std];
means_x = [1 2 3];


hold on;
stage = [1, 2, 3];
errorbar(stage,means,stds,'.','MarkerSize',10,'LineWidth', 5 ,...
    'MarkerEdgeColor','r','MarkerFaceColor','r');


swarmchart(means_x,means,310,'r','filled','MarkerFaceAlpha',1,'MarkerEdgeAlpha',1)

ax = gca;
ax.XGrid = 'off';
ax.YGrid = 'on';


ylabel('Rs (Ω/□)');
xticks([1 2 3]);
xticklabels({'Cu','Ni','Au'});
