# Supplementary material for: Wireless ear EEG to monitor drowsiness
Source: Nat Commun. 2024 Aug 2;15:6520. doi: 10.1038/s41467-024-48682-7 (PMC11297174; doi:10.1038/s41467-024-48682-7)
Supplement: Supplementary file 4 — Source Data [file 41467_2024_48682_MOESM4_ESM.zip › source_data/Fig 6/alpha/raw_earEEG_alpha.csv]

0.00482505501964662	0.00485557352912262	0.00482200316869902	0.00483726242343702	0.00485557352912262	0.00484336612533222	0.00483115872154182	0.00483115872154182	0.00483115872154182	0.00481589946680382	0.00483115872154182	0.00482810687059422	0.00484641797627982	0.00484031427438462	0.00481589946680382	0.00482200316869902	0.00484641797627982	0.00481284761585622	0.00484336612533222	0.00484336612533222	0.00481895131775142	0.00483726242343702	0.00484336612533222	0.00484031427438462	0.00484641797627982	0.00484031427438462	0.00481895131775142	0.00483726242343702	0.00485557352912262	0.00481284761585622	0.00481895131775142	0.00484641797627982	0.00484641797627982	0.00483115872154182	0.00483726242343702	0.00484641797627982	0.00484641797627982	0.00485252167817502	0.00484641797627982	0.00481284761585622	0.00481895131775142	0.00487083278386062	0.00485252167817502	0.00482810687059422	0.00482810687059422	0.00484641797627982	0.00484336612533222	0.00483421057248942	0.00481284761585622	0.00488304018765102
[truncated: 5,000 more columns]
