# Supplementary material for: Wireless ear EEG to monitor drowsiness
Source: Nat Commun. 2024 Aug 2;15:6520. doi: 10.1038/s41467-024-48682-7 (PMC11297174; doi:10.1038/s41467-024-48682-7)
Supplement: Supplementary file 4 — Source Data [file 41467_2024_48682_MOESM4_ESM.zip › source_data/Fig 6/alpha/sample_plot.m]

clear
load('raw_earEEG_alpha.mat');
writematrix(single_raw_data, 'raw_earEEG_alpha.csv')
%plot(single_raw_data);

fs = 1000;
Ts = 1 / fs; % s

% Spectrogram
win = 3000;
n_ov = 2500;
n_fft = 3000;
f_ymin = 5; % Hz
f_ymax = 20; % Hz
t_st=0;


title_str = strcat('Alpha Spectrogram');
ax1=plot_spec(single_raw_data, fs, win, n_ov, n_fft, t_st, f_ymin, f_ymax, title_str);
caxis([0 9.5]);


function [f, t, P_mat] = calc_spec(data_arr, fs, win, n_ov, n_fft, t_st, f_ymin, f_ymax)
    [S, f, t, P_mat] = spectrogram(data_arr, win, n_ov, n_fft, fs, 'yaxis');
    
    f_lim = [f_ymin f_ymax];
    cnt = 1;
    idx_lim = [0 0];
    for idx = 1:numel(f)
        if f(idx) > f_lim(cnt)
            idx_lim(cnt) = idx;
            cnt = cnt + 1;
        end
        if cnt == 3
            break
        end
    end
    idx_lo = idx_lim(1);
    idx_hi = idx_lim(2);
    
    t = t + t_st; % s
    f = f(idx_lo:idx_hi);
    P_mat = P_mat(idx_lo:idx_hi, :);
end

function ax1 = plot_spec(data_arr, fs, win, n_ov, n_fft, t_st, f_ymin, f_ymax, title_str)
    [f, t, P_mat] = calc_spec(data_arr, fs, win, n_ov, n_fft, t_st, f_ymin, f_ymax);
    
    P_plot = sqrt(P_mat) * 1e6; % 1 uV/rtHz
    imagesc(t, f, P_plot);
    hold on
    set(gca, 'YDir', 'normal');
    c = colorbar('eastoutside');
    c.Label.String = 'PSD (\muV/\surd{Hz})';
    xlabel('Time (s)')
    ylabel('Frequency (Hz)')
    title(title_str)
    ax1.Position = [0.13 0.6 0.7 0.35];
    xticks(0:30:120)
end
