# Supplementary material for: Wireless ear EEG to monitor drowsiness
Source: Nat Commun. 2024 Aug 2;15:6520. doi: 10.1038/s41467-024-48682-7 (PMC11297174; doi:10.1038/s41467-024-48682-7)
Supplement: Supplementary file 4 — Source Data [file 41467_2024_48682_MOESM4_ESM.zip › source_data/Fig 6/drowsiness_bar_plots.m]

%% This script is meant soley to generate plots for IEEE BMB and SFN
%  This will be a bar plot array showing classifier performance for 9 users
close all

set(groot, 'defaultTextFontSize',   40)
set(groot, 'defaultAxesFontSize',   30)
set(groot, 'defaultTextFontWeight', 'normal')
set(groot, 'defaultAxesFontWeight', 'normal')
set(groot, 'defaultAxesLineWidth',  4)
set(groot, 'defaultLineLineWidth',  6)
set(groot, 'DefaultAxesFontName',  'Segoe UI')

%accuracy, sensitivity, specifcity
%US, LOTO, LOUO
figure(4)
LR   = [90.8 95.6 90.2; 92 91 93; 93.3 95.6 93.0];
erh = [4.8 8 6.5; 0 0 0; 5.4 8.8 6];
erl  = [4.8 8 6.5; 0 0 0; 5.4 8.8 6];

SVM  = [92.1 92.8 92.5; 93 85 95; 92.0 91.7 92.4];

RF   = [96.2 100 95.8; 93 85 95; 92.3 89.1 93.2];

x    = [1 2 3];

subplot(3,1,1);
b = bar(x,LR);
%er = errorbar(x,LR,erl,erh);  
title('Logistic Regression Drowsy Event Detection');
set(gca,'xticklabel',{'User-Specific','Leave-One-Trial-Out','Leave-One-User-Out'})
b(1).FaceColor = '#77d7d7';
b(2).FaceColor = '#438daa';
b(3).FaceColor = '#193d4f';
ylabel('%');
ylim([50 110]);
yticks([50 60 70 80 90 100])
ax = gca;
ax.XGrid = 'off';
ax.YGrid = 'on';

subplot(3,1,2);
b = bar(x,SVM);
title('Support Vector Machine Drowsy Event Detection');
set(gca,'xticklabel',{'User-Specific','Leave-One-Trial-Out','Leave-One-User-Out'})
b(1).FaceColor = '#77d7d7';
b(2).FaceColor = '#438daa';
b(3).FaceColor = '#193d4f';
ylabel('%');
ylim([50 110]);
yticks([50 60 70 80 90 100])
ax = gca;
ax.XGrid = 'off';
ax.YGrid = 'on';

subplot(3,1,3);
b = bar(x,RF);
title('Random Forest Drowsy Event Detection');
set(gca,'xticklabel',{'User-Specific','Leave-One-Trial-Out','Leave-One-User-Out'})
b(1).FaceColor = '#77d7d7';
b(2).FaceColor = '#438daa';
b(3).FaceColor = '#193d4f';
ylabel('%');
ylim([50 110]);
yticks([50 60 70 80 90 100])
ax = gca;
ax.XGrid = 'off';
ax.YGrid = 'on';
