# Supplementary material for: Wireless ear EEG to monitor drowsiness
Source: Nat Commun. 2024 Aug 2;15:6520. doi: 10.1038/s41467-024-48682-7 (PMC11297174; doi:10.1038/s41467-024-48682-7)
Supplement: Supplementary file 4 — Source Data [file 41467_2024_48682_MOESM4_ESM.zip › source_data/Fig 6/drowsiness_bar_plots_10s.m]

clear
close all

set(groot, 'defaultTextFontSize',   40)
set(groot, 'defaultAxesFontSize',   30)
set(groot, 'defaultTextFontWeight', 'normal')
set(groot, 'defaultAxesFontWeight', 'normal')
set(groot, 'defaultAxesLineWidth',  4)
set(groot, 'defaultLineLineWidth',  6)
set(groot, 'DefaultAxesFontName',  'Segoe UI')

%% Logistic Regression
% User Specific, Leave-One-Trial-Out, Leave-One-User-Out
% Accuracy, Sensitivity, Specificity

subplot(3,1,1);
y =  [77.9 90.3 76.5; 91.4 94.1 91.2; 90.8 88   91.1];
el = [14.3 9.7  16  ; 0 0 0         ; 6    12.8 5.18];
eh = [14.3 9.7  16  ; 0 0 0         ; 6    12.8 5.18];

b = bar(y);
b(1).FaceColor = '#77d7d7';
b(2).FaceColor = '#438daa';
b(3).FaceColor = '#193d4f';
title('LR Drowsy Event Detection')
set(gca,'xticklabel',{'User-Specific','Leave-One-Trial-Out','Leave-One-User-Out'})
ylabel('%');
ylim([0 110]);
yticks([20 40 60 80 100])
hold on
ax = gca;
ax.YGrid = 'on';
ax.GridLineStyle = '-';

[ngroups,nbars] = size(y);
ex = nan(nbars, ngroups);
for i = 1:nbars
    ex(i,:) = b(i).XEndPoints;
end
errorbar(ex',y,el,eh, 'k','linestyle','none');
hold off

%% SVM
subplot(3,1,2);
y =  [83.2 82.4  83.7 ; 89.1 94.5 88.7 ; 88.11 90.56 88.7];
el = [12.9  23.9  13.8 ; 0 0 0         ; 8.1   14.24 7.6 ];
eh = [12.9  23.9  13.8 ; 0 0 0         ; 8.1   14.24 7.6 ];
b = bar(y);
b(1).FaceColor = '#77d7d7';
b(2).FaceColor = '#438daa';
b(3).FaceColor = '#193d4f';
title('SVM Drowsy Event Detection')
set(gca,'xticklabel',{'User-Specific','Leave-One-Trial-Out','Leave-One-User-Out'})
ylabel('%');
ylim([0 110]);
yticks([20 40 60 80 100])
hold on
ax = gca;
ax.YGrid = 'on';
ax.GridLineStyle = '-';
[ngroups,nbars] = size(y);
ex = nan(nbars, ngroups);
for i = 1:nbars
    ex(i,:) = b(i).XEndPoints;
end
errorbar(ex',y,el,eh, 'k','linestyle','none');
hold off

%% Random Forest
subplot(3,1,3);
y =  [82.2  88.2 81.0; 92.7 92.8 92.6; 87.9 84.1 88.5];
el = [14.3  12.9 14.5; 0    0    0   ; 9.4  17.1 10.2];
eh = [14.3  12.9 14.5; 0    0    0   ; 9.4  17.1 10.2];

b = bar(y);
b(1).FaceColor = '#77d7d7';
b(2).FaceColor = '#438daa';
b(3).FaceColor = '#193d4f';

title('RF Drowsy Event Detection')
set(gca,'xticklabel',{'User-Specific','Leave-One-Trial-Out','Leave-One-User-Out'})
ylabel('%');
ylim([0 110]);
yticks([20 40 60 80 100])
hold on
ax = gca;
ax.YGrid = 'on';
ax.GridLineStyle = '-';
[ngroups,nbars] = size(y);
ex = nan(nbars, ngroups);
for i = 1:nbars
    ex(i,:) = b(i).XEndPoints;
end
errorbar(ex',y,el,eh, 'k','linestyle','none');
hold off
