# Supplementary material for: Wireless ear EEG to monitor drowsiness
Source: Nat Commun. 2024 Aug 2;15:6520. doi: 10.1038/s41467-024-48682-7 (PMC11297174; doi:10.1038/s41467-024-48682-7)
Supplement: Supplementary file 4 — Source Data [file 41467_2024_48682_MOESM4_ESM.zip › source_data/Fig 6/drowsiness_bar_plots_50s.m]

clear
close all

set(groot, 'defaultTextFontSize',   40)
set(groot, 'defaultAxesFontSize',   30)
set(groot, 'defaultTextFontWeight', 'normal')
set(groot, 'defaultAxesFontWeight', 'normal')
set(groot, 'defaultAxesLineWidth',  4)
set(groot, 'defaultLineLineWidth',  6)
set(groot, 'DefaultAxesFontName',  'Segoe UI')

%% Logistic Regression
% User Specific, Leave-One-Trial-Out, Leave-One-User-Out
% Accuracy, Sensitivity, Specificity

subplot(3,1,1);
y = [90.8 95.6 90.2; 92 91 93; 93.3 95.6 93.0];
el = [4.8 8 6.5; 0 0 0; 5.4 8.8 6];
eh = [4.8 8 6.5; 0 0 0; 5.4 8.8 6];

b = bar(y);
b(1).FaceColor = '#77d7d7';
b(2).FaceColor = '#438daa';
b(3).FaceColor = '#193d4f';
title('Logistic Regression Drowsy Event Detection')
set(gca,'xticklabel',{'User-Specific','Leave-One-Trial-Out','Leave-One-User-Out'})
ylabel('%');
ylim([0 110]);
yticks([20 40 60 80 100])
hold on
ax = gca;
ax.YGrid = 'on';
ax.GridLineStyle = '-';

[ngroups,nbars] = size(y);
ex = nan(nbars, ngroups);
for i = 1:nbars
    ex(i,:) = b(i).XEndPoints;
end
errorbar(ex',y,el,eh, 'k','linestyle','none');
hold off

%% SVM
subplot(3,1,2);
y = [92.1 92.8 92.5; 93 85 95; 92 91.7 92.4];
el = [6.8 7.9 10.9; 0 0 0; 7.1 12.7 7.0];
eh = [6.8 7.9 10.9; 0 0 0; 7.1 12.7 7.0];
b = bar(y);
b(1).FaceColor = '#77d7d7';
b(2).FaceColor = '#438daa';
b(3).FaceColor = '#193d4f';
title('SVM Drowsy Event Detection')
set(gca,'xticklabel',{'User-Specific','Leave-One-Trial-Out','Leave-One-User-Out'})
ylabel('%');
ylim([0 110]);
yticks([20 40 60 80 100])
hold on
ax = gca;
ax.YGrid = 'on';
ax.GridLineStyle = '-';
[ngroups,nbars] = size(y);
ex = nan(nbars, ngroups);
for i = 1:nbars
    ex(i,:) = b(i).XEndPoints;
end
errorbar(ex',y,el,eh, 'k','linestyle','none');
hold off

%% Random Forest
subplot(3,1,3);
y = [92.2 93.9 92.2; 93 95 85; 92.3 89.1 93.2];
el = [6.1 9.9 5.8; 0 0 0; 5.6 13.4 4.9];
eh = [6.1 9.9 5.8; 0 0 0; 5.6 13.4 4.9];

b = bar(y);
b(1).FaceColor = '#77d7d7';
b(2).FaceColor = '#438daa';
b(3).FaceColor = '#193d4f';

title('Random Forest Drowsy Event Detection')
set(gca,'xticklabel',{'User-Specific','Leave-One-Trial-Out','Leave-One-User-Out'})
ylabel('%');
ylim([0 110]);
yticks([20 40 60 80 100])
hold on
ax = gca;
ax.YGrid = 'on';
ax.GridLineStyle = '-';
[ngroups,nbars] = size(y);
ex = nan(nbars, ngroups);
for i = 1:nbars
    ex(i,:) = b(i).XEndPoints;
end
errorbar(ex',y,el,eh, 'k','linestyle','none');
hold off
