# Supplementary material for: Wireless ear EEG to monitor drowsiness
Source: Nat Commun. 2024 Aug 2;15:6520. doi: 10.1038/s41467-024-48682-7 (PMC11297174; doi:10.1038/s41467-024-48682-7)
Supplement: Supplementary file 4 — Source Data [file 41467_2024_48682_MOESM4_ESM.zip › source_data/Fig S4/get_time_mag_phase.m]

function [mag, phase] = get_time_mag_phase(time_impedance_data)
    char_arr = cell2mat(time_impedance_data);
    num_mat = str2num(char_arr);
    mag = num_mat(:, 1)';
    phase = num_mat(:, 2)';
end
