# Supplementary material for: Wireless ear EEG to monitor drowsiness
Source: Nat Commun. 2024 Aug 2;15:6520. doi: 10.1038/s41467-024-48682-7 (PMC11297174; doi:10.1038/s41467-024-48682-7)
Supplement: Supplementary file 4 — Source Data [file 41467_2024_48682_MOESM4_ESM.zip › source_data/Fig S4/imp_fig_mech.m]

close all;
clear all;

%% This script is meant soley to generate the impedance fits for the 2020 TBioCAS paper

set(groot, 'defaultTextFontSize',   50)
set(groot, 'defaultAxesFontSize',   40)
set(groot, 'defaultTextFontWeight', 'normal')
set(groot, 'defaultAxesFontWeight', 'normal')
set(groot, 'defaultAxesLineWidth',  6)
set(groot, 'defaultLineLineWidth',  8)

close all;
imp_dir = './imp_data_mech';
dirlist = dir(imp_dir);

imp_mag_table = [];
imp_phase_table = [];

file1 = '2023_11_12_Mech_M_Y_EUF_7.mat';
file2 = '2023_11_12_Mech_M_Y_EUF_8.mat';

filename1 = strcat(imp_dir, '/',file1);
load(filename1);
[mag_cell, phase_cell] = get_freq_mag_phase(raw_data{1, 1});
mag1 = cell2mat(mag_cell);
mag1 = mag1./2;
phase1 = cell2mat(phase_cell);

filename2 = strcat(imp_dir, '/',file2);
load(filename2);
[mag_cell, phase_cell] = get_freq_mag_phase(raw_data{1, 1});
mag2 = cell2mat(mag_cell);
mag2 = mag2./2;
phase2 = cell2mat(phase_cell);

time1 = linspace(0,1005,201);
time2 = linspace(1005,1065,11);
time3 = linspace(1065,2070,201);
time_tot = cat(2,time1,time2,time3);

mag_tot = cat(2,mag1,zeros(1,11),mag2);
plot(time_tot,mag_tot)
ylim([500000 620000]);
xlim([0 2070]);

xticks([0 300 600 900 1200 1500 1800 2070])
xticklabels({'0','5','10','15','20','25','30','34.5'})
xlabel('Time (min)');

yticks([500000 520000 540000 560000 580000 600000 620000])
yticklabels({'500k','520k','540k','560k', '580k', '600k', '620k'})
ylabel('Magnitude (\Omega)');

grid on
ax = gca;
ax.YMinorGrid = 'off';
ax.MinorGridLineStyle = '-';
