# Supplementary material for: Wireless ear EEG to monitor drowsiness
Source: Nat Commun. 2024 Aug 2;15:6520. doi: 10.1038/s41467-024-48682-7 (PMC11297174; doi:10.1038/s41467-024-48682-7)
Supplement: Supplementary file 4 — Source Data [file 41467_2024_48682_MOESM4_ESM.zip › source_data/Fig S6/supplemental_sweep_plots_trials.m]

% Accuracy vs. Trials
num_subj = [2 3 4 5];

% Logistic Regression
LR_acc = [82.1 86.4 87.14 91];
LR_spec = [56.3 70.1 75 82.5];
LR_sens = [90.8 91.5 90.6 93.2];

% SVM
SVM_acc = [70.2 83.5 87 90.7];
SVM_spec = [43.8	70.8	87.5	82.5];
SVM_sens = [79	87.3	87.1	97.1];

% RF
RF_acc = [70.4 83.4	85.4	92];
RF_spec = [43.8	62.5	87.5	87.5];
RF_sens = [79.2	88.2	85	93.9];


figure(1)
subplot(2,3,[1,2,3]);
a1 = plot(num_subj, LR_acc,'color','#648fff', 'DisplayName', 'Logistic Regression');
hold on;
a2 = plot(num_subj, SVM_acc,'color','#785ef0', 'DisplayName', 'Support Vector Machine');
a3 = plot(num_subj, RF_acc,'color','#dc267f', 'DisplayName', 'Random Forest');
hold off;
xlim([2 5]);
xticks([2 3 4 5])

xlabel('Number of Trials');
ylabel('Accuracy');
title('User-Specific Accuracy vs. Trials Comparison');
legend('EdgeColor','#C0C0C0');
legend('Location','southeast')
legend('show')

subplot(2,3,4);
a4 = plot(num_subj, LR_acc,'color','#648fff', 'DisplayName', 'Accuracy');
hold on;
a5 = plot(num_subj, LR_sens,'-o','color','#648fff', 'DisplayName', 'Sensitivity','MarkerSize',25);
a6 = plot(num_subj, LR_spec,'-x','color','#648fff', 'DisplayName', 'Specificity','MarkerSize',25);
xlim([2 5]);
xticks([2 3 4 5])
hold off;
title('Logistic Regression');
xlabel('Number of Trials');
ylabel('Accuracy');
legend('EdgeColor','#C0C0C0');
legend('Location','southeast')
legend('show')

subplot(2,3,5);
a4 = plot(num_subj, SVM_acc,'color','#785ef0', 'DisplayName', 'Accuracy');
hold on;
a5 = plot(num_subj, SVM_sens,'-o','color','#785ef0', 'DisplayName', 'Sensitivity','MarkerSize',25);
a6 = plot(num_subj, SVM_spec,'-x','color','#785ef0', 'DisplayName', 'Specificity','MarkerSize',25);
xlim([2 5]);
hold off;
title('Support Vector Machine');
xlabel('Number of Trials');
xticks([2 3 4 5])
legend('EdgeColor','#C0C0C0');
legend('Location','southeast')
legend('show')

subplot(2,3,6);
a4 = plot(num_subj, RF_acc,'color','#dc267f', 'DisplayName', 'Accuracy');
hold on;
a5 = plot(num_subj, RF_sens,'-o','color','#dc267f', 'DisplayName', 'Sensitivity','MarkerSize',25);
a6 = plot(num_subj, RF_spec,'-x','color','#dc267f', 'DisplayName', 'Specificity','MarkerSize',25);
xlim([2 5]);
xticks([2 3 4 5])
hold off;
title('Random Forest');
xlabel('Number of Trials');
legend('EdgeColor','#C0C0C0');
legend('Location','southeast')
legend('show');
