# Supplementary material for: Wireless ear EEG to monitor drowsiness
Source: Nat Commun. 2024 Aug 2;15:6520. doi: 10.1038/s41467-024-48682-7 (PMC11297174; doi:10.1038/s41467-024-48682-7)
Supplement: Supplementary file 4 — Source Data [file 41467_2024_48682_MOESM4_ESM.zip › source_data/Fig S7/supplemental_sweep_plots.m]

%% This script is meant soley to generate plots for IEEE BMB and SFN
%  This will be a bar plot array showing classifier performance for 9 users
close all

set(groot, 'defaultTextFontSize',   40)
set(groot, 'defaultAxesFontSize',   30)
set(groot, 'defaultTextFontWeight', 'normal')
set(groot, 'defaultAxesFontWeight', 'normal')
set(groot, 'defaultAxesLineWidth',  4)
set(groot, 'defaultLineLineWidth',  6)
set(groot, 'DefaultAxesFontName',  'Segoe UI')


% Accuracy vs. Subjects
num_subj = [2 3 4 5 6 7 8 9];

% Logistic Regression
LR_acc = [68 75 78 80 82 83 91 93.3];
LR_sens = [92 90 91 91 90 90 92 95.6];
LR_spec = [64 73 76 79 81 90 89 93];

% SVM
SVM_acc = [72.3 73.8 81 83 87.7 88 90 92.5];
SVM_sens = [83 82 84 85 87 88 90 92];
SVM_spec = [70 71 83 80 89.7 90.3 90.1 87];

% RF
RF_acc = [72.5 75.0 77.7 80.2 89.9 90 90 92];
RF_sens = [87.7 90.1 90.9 90.3 90 89 89 91.1];
RF_spec = [69.9 72.5 75.6 78.9 88 89 89 93.2];

figure(1)
subplot(2,3,[1,2,3]);
a1 = plot(num_subj, LR_acc,'color','#648fff', 'DisplayName', 'Logistic Regression');
hold on;
a2 = plot(num_subj, SVM_acc,'color','#785ef0', 'DisplayName', 'Support Vector Machine');
a3 = plot(num_subj, RF_acc,'color','#dc267f', 'DisplayName', 'Random Forest');
hold off;
xlim([2 9]);
ylim([65 100]);

xlabel('Number of Subjects');
ylabel('Accuracy');
title('Never-Before-Seen-User Accuracy vs. Subjects Comparison');
legend('EdgeColor','#C0C0C0');
legend('Location','southeast')
legend('show')

subplot(2,3,4);
a4 = plot(num_subj, LR_acc,'color','#648fff', 'DisplayName', 'Accuracy');
hold on;
a5 = plot(num_subj, LR_sens,'-o','color','#648fff', 'DisplayName', 'Sensitivity','MarkerSize',25);
a6 = plot(num_subj, LR_spec,'-x','color','#648fff', 'DisplayName', 'Specificity','MarkerSize',25);
xlim([2 9]);
ylim([65 100]);
hold off;
title('Logistic Regression');
xlabel('Number of Subjects');
ylabel('Accuracy');
legend('EdgeColor','#C0C0C0');
legend('Location','southeast')
legend('show')

subplot(2,3,5);
a4 = plot(num_subj, SVM_acc,'color','#785ef0', 'DisplayName', 'Accuracy');
hold on;
a5 = plot(num_subj, SVM_sens,'-o','color','#785ef0', 'DisplayName', 'Sensitivity','MarkerSize',25);
a6 = plot(num_subj, SVM_spec,'-x','color','#785ef0', 'DisplayName', 'Specificity','MarkerSize',25);
xlim([2 9]);
ylim([65 100]);
hold off;
title('Support Vector Machine');
xlabel('Number of Subjects');
legend('EdgeColor','#C0C0C0');
legend('Location','southeast')
legend('show')

subplot(2,3,6);
a4 = plot(num_subj, RF_acc,'color','#dc267f', 'DisplayName', 'Accuracy');
hold on;
a5 = plot(num_subj, RF_sens,'-o','color','#dc267f', 'DisplayName', 'Sensitivity','MarkerSize',25);
a6 = plot(num_subj, RF_spec,'-x','color','#dc267f', 'DisplayName', 'Specificity','MarkerSize',25);
xlim([2 9]);
ylim([65 100]);
hold off;
title('Random Forest');
xlabel('Number of Subjects');
legend('EdgeColor','#C0C0C0');
legend('Location','southeast')
legend('show');
